# Supplementary material for: The HOSPITAL score as a predictor of 30 day readmission in a retrospective study at a university affiliated community hospital
Source: PeerJ. 2016 Sep 8;4:e2441. doi: 10.7717/peerj.2441 (PMC5018668; doi:10.7717/peerj.2441)
Supplement: Supplemental Information 1 [file peerj-04-2441-s001.csv]

LOS	DischDisp	Age	Sex	PrinDx	PrinDxDesc	PxCode	@#AdmitsinYear	HemoglobinLastResultAdmitDt	SodiumLastResultAdmitDt	H	O	S	P	I	T	A	L	Total	Readmitted	DaysToReadmit	@30Readmit	HighScore	NotAdmitted	Admit25	Admit5Plus	PredictReadmit
17	Discharged to Home or Self Care	59	M	T83.51XD	Infection and inflammatory reaction due to indwell	1	9	11	133	1	0	1	1	1	2	3	2	11	1	29	1	1	0	0	1	0.2
3	Disch/Trans to Skill Nursing Facility	73	M	C21.0	Malignant neoplasm of anus, unspecified	1	6	7.5	137	1	2	0	1	1	2	3	0	11	0		0	1	0	0	1	0.2
15	Disch/Trans to Home Care or Home Health	57	M	J69.0	Pneumonitis due to inhalation of food and vomit	1	6	9.1	138	1	0	0	1	1	2	3	2	11	1	52	0	1	0	0	1	0.2
5	Discharged to Home or Self Care	55	F	J44.1	Chronic obstructive pulmonary disease with (acute)	1	12		122		0	1	1	1	2	3	2	10	1	14	1	1	0	0	1	0.2
24	Disch/Trans to Skill Nursing Facility	55	F	J96.21	Acute and chronic respiratory failure with hypoxia	1	12		133		0	1	1	1	2	3	2	10	1	10	1	1	0	0	1	0.2
6	Disch/Trans to Skill Nursing Facility	55	F	I21.4	Non-ST elevation (NSTEMI) myocardial infarction	1	12		136		0	0	1	1	2	3	2	10	0		0	1	0	0	1	0.2
5	Disch/Trans to Skill Nursing Facility	64	F	K92.2	Gastrointestinal hemorrhage, unspecified	1	8		132		0	1	1	1	2	3	2	10	0		0	1	0	0	1	0.2
20	Discharged to Home or Self Care	59	F	N15.1	Renal and perinephric abscess	1	8		132		0	1	1	1	2	3	2	10	0		0	1	0	0	1	0.2
45	Discharged to Home or Self Care	57	M	A41.9	Sepsis, unspecified organism	1	8		136		0	0	1	1	2	3	2	10	0		0	1	0	0	1	0.2
7	Discharged to Home or Self Care	43	F	K22.4	Dyskinesia of esophagus	1	8		140		0	0	1	1	2	3	2	10	0		0	1	0	0	1	0.2
13	Discharged to Home or Self Care	48	F	A41.9	Sepsis, unspecified organism	1	6	12.1	126	0	0	1	1	1	2	3	2	10	0		0	1	0	0	1	0.2
7	Discharged to Home or Self Care	55	F	T81.4XXA	Infection following a procedure, initial encounter	1	6		129		0	1	1	1	2	3	2	10	0		0	1	0	0	1	0.2
4	Disch/Trans to Home Care or Home Health	55	F	C26.1	Malignant neoplasm of spleen	1	6		133		2	1	1	1	2	3	0	10	1	11	1	1	0	0	1	0.2
8	Discharged to Home or Self Care	57	M	A41.9	Sepsis, unspecified organism	1	6		135		0	1	1	1	2	3	2	10	1	6	1	1	0	0	1	0.2
13	Discharged to Home or Self Care	57	M	R68.0	Hypothermia, not associated with low environmental	1	6		137		0	0	1	1	2	3	2	10	0		0	1	0	0	1	0.2
16	Disch/Trans to Home Care or Home Health	66	F	I13.0	Hypertensive heart and chronic kidney disease with	1	6		139		0	0	1	1	2	3	2	10	0		0	1	0	0	1	0.2
3	Discharged to Home or Self Care	54	F	I50.33	Acute on chronic diastolic (congestive) heart fail	1	12	8.3	132	1	0	1	1	1	2	3	0	9	1	26	1	1	0	0	1	0.2
5	Disch/Trans to Home Care or Home Health	59	M	A41.9	Sepsis, unspecified organism	1	9				0	0	1	1	2	3	2	9	1	18	1	1	0	0	1	0.2
10	Disch/Trans to Skill Nursing Facility	63	F	K26.9	Duodenal ulcer, unspecified as acute or chronic, w	1	8				0	0	1	1	2	3	2	9	1	51	0	1	0	0	1	0.2
32	Disch/Xfer to Another Rehab Fac/Unit	53	F	A40.1	Sepsis due to streptococcus, group B	1	8				0	0	1	1	2	3	2	9	1	2	1	1	0	0	1	0.2
35	Disch/Xfer to Another Rehab Fac/Unit	53	F	T81.4XXA	Infection following a procedure, initial encounter	1	8				0	0	1	1	2	3	2	9	0		0	1	0	0	1	0.2
37	Disch/Xfer to Another Rehab Fac/Unit	57	M	A41.02	Sepsis due to Methicillin resistant Staphylococcus	1	8				0	0	1	1	2	3	2	9	1	1	1	1	0	0	1	0.2
5	Discharged to Home or Self Care	43	F	K80.50	Calculus of bile duct without cholangitis or chole	1	8				0	0	1	1	2	3	2	9	1	9	1	1	0	0	1	0.2
5	Discharged to Home or Self Care	43	F	E87.6	Hypokalemia	1	8				0	0	1	1	2	3	2	9	1	28	1	1	0	0	1	0.2
16	Discharged to Home or Self Care	57	M	M86.9	Osteomyelitis, unspecified	1	8				0	0	1	1	2	3	2	9	1	2	1	1	0	0	1	0.2
8	Discharged to Home or Self Care	57	M	G93.49	Other encephalopathy	1	8				0	0	1	1	2	3	2	9	1	27	1	1	0	0	1	0.2
5	Dis/Tran to HC Inst not def in this list	63	F	A41.9	Sepsis, unspecified organism	0	8		129		0	1	0	1	2	3	2	9	1	38	0	1	0	0	1	0.2
12	Disch/Trans to Skill Nursing Facility	75	F	I50.23	Acute on chronic systolic (congestive) heart failu	0	8		130		0	1	0	1	2	3	2	9	1	35	0	1	0	0	1	0.2
7	Disch/Trans to Skill Nursing Facility	59	F	A41.9	Sepsis, unspecified organism	0	8		132		0	1	0	1	2	3	2	9	1	30	1	1	0	0	1	0.2
13	Disch/Trans to Skill Nursing Facility	75	F	I13.0	Hypertensive heart and chronic kidney disease with	0	8		135		0	1	0	1	2	3	2	9	0		0	1	0	0	1	0.2
9	Discharged to Home or Self Care	60	F	D12.0	Benign neoplasm of cecum	1	7				0	0	1	1	2	3	2	9	0		0	1	0	0	1	0.2
7	Disch/Trans to Home Care or Home Health	66	F	K21.9	Gastro-esophageal reflux disease without esophagit	1	6				0	0	1	1	2	3	2	9	1	2	1	1	0	0	1	0.2
27	Disch/Trans to Skill Nursing Facility	57	F	T82.7XXA	Infection and inflammatory reaction due to other c	1	6				0	0	1	1	2	3	2	9	1	8	1	1	0	0	1	0.2
9	Disch/Trans to Skill Nursing Facility	57	F	K65.9	Peritonitis, unspecified	1	6				0	0	1	1	2	3	2	9	1	16	1	1	0	0	1	0.2
49	Disch/Trans to Skill Nursing Facility	47	M	C92.01	Acute myeloblastic leukemia, in remission	1	6				0	0	1	1	2	3	2	9	0		0	1	0	0	1	0.2
4	Discharged to Home or Self Care	70	M	C18.3	Malignant neoplasm of hepatic flexure	1	6				2	0	1	1	2	3	0	9	1	122	0	1	0	0	1	0.2
7	Discharged to Home or Self Care	44	M	S27.1XXA	Traumatic hemothorax, initial encounter	1	6				0	0	1	1	2	3	2	9	1	64	0	1	0	0	1	0.2
1	Dis/Tran to HC Inst not def in this list	64	F	I12.0	Hypertensive chronic kidney disease with stage 5 c	1	6	9.5	132	1	0	1	1	1	2	3	0	9	0		0	1	0	0	1	0.2
3	Discharged to Home or Self Care	44	M	J18.9	Pneumonia, unspecified organism	1	6	10.4	137	1	0	0	1	1	2	3	0	9	1	9	1	1	0	0	1	0.2
6	Disch/Trans to Skill Nursing Facility	66	F	I61.3	Nontraumatic intracerebral hemorrhage in brain ste	0	6		138		0	0	0	1	2	3	2	9	1	15	1	1	0	0	1	0.2
10	Disch/Trans to Home Care or Home Health	47	M	C19	Malignant neoplasm of rectosigmoid junction	1	2		124		2	1	1	1	2	0	2	9	0		0	1	0	1	0	0.2
5	Disch/Trans to Home Care or Home Health	54	F	E87.1	Hypo-osmolality and hyponatremia	0	12				0	0	0	1	2	3	2	8	1	22	1	1	0	0	1	0.2
6	Disch/Trans to Home Care or Home Health	54	F	I50.33	Acute on chronic diastolic (congestive) heart fail	0	12				0	0	0	1	2	3	2	8	1	21	1	1	0	0	1	0.2
7	Disch/Trans to Home Care or Home Health	54	F	I50.33	Acute on chronic diastolic (congestive) heart fail	0	12				0	0	0	1	2	3	2	8	1	5	1	1	0	0	1	0.2
6	Disch/Trans to Skill Nursing Facility	75	F	I50.23	Acute on chronic systolic (congestive) heart failu	0	8				0	0	0	1	2	3	2	8	1	7	1	1	0	0	1	0.2
5	Discharged to Home or Self Care	51	M	A41.9	Sepsis, unspecified organism	0	8				0	0	0	1	2	3	2	8	0		0	1	0	0	1	0.2
2	Discharged to Home or Self Care	43	F	I82.622	Acute embolism and thrombosis of deep veins of lef	0	8	11.6	136	1	0	0	0	1	2	3	0	8	1	25	1	1	0	0	1	0.2
2	Discharged to Home or Self Care	43	F	A41.9	Sepsis, unspecified organism	1	8		140		0	0	1	1	2	3	0	8	1	48	0	1	0	0	1	0.2
12	Disch/Trans to Home Care or Home Health	61	M	A41.4	Sepsis due to anaerobes	0	7				0	0	0	1	2	3	2	8	1	20	1	1	0	0	1	0.2
13	Disch/Xfer to Another Rehab Fac/Unit	72	M	I21.4	Non-ST elevation (NSTEMI) myocardial infarction	0	7				0	0	0	1	2	3	2	8	0		0	1	0	0	1	0.2
5	Dis/Tran to HC Inst not def in this list	57	F	T80.29XA	Infection following other infusion, transfusion an	0	6				0	0	0	1	2	3	2	8	1	6	1	1	0	0	1	0.2
5	Disch/Trans to Home Care or Home Health	66	F	E11.43	Type 2 diabetes mellitus with diabetic autonomic (	0	6				0	0	0	1	2	3	2	8	1	3	1	1	0	0	1	0.2
5	Discharged to Home or Self Care	66	F	J44.1	Chronic obstructive pulmonary disease with (acute)	0	6				0	0	0	1	2	3	2	8	1	2	1	1	0	0	1	0.2
9	Discharged to Home or Self Care	66	F	I50.33	Acute on chronic diastolic (congestive) heart fail	0	6				0	0	0	1	2	3	2	8	1	14	1	1	0	0	1	0.2
4	Disch/Trans to Skill Nursing Facility	93	F	A41.9	Sepsis, unspecified organism	0	6	10.3	120	1	0	1	0	1	2	3	0	8	1	41	0	1	0	0	1	0.2
2	Disch/Trans to Home Care or Home Health	93	F	I50.33	Acute on chronic diastolic (congestive) heart fail	1	6		134		0	1	1	1	2	3	0	8	0		0	1	0	0	1	0.2
4	Discharged to Home or Self Care	44	M	I50.23	Acute on chronic systolic (congestive) heart failu	1	6		135		0	1	1	1	2	3	0	8	1	15	1	1	0	0	1	0.2
2	Discharged to Home or Self Care	44	M	E10.65	Type 1 diabetes mellitus with hyperglycemia	0	6	9.6	136	1	0	0	0	1	2	3	0	8	1	1	1	1	0	0	1	0.2
2	Discharged to Home or Self Care	70	M	K91.840	Postprocedural hemorrhage and hematoma of a digest	1	6		137		0	0	1	1	2	3	0	8	0		0	1	0	0	1	0.2
9	Discharged to Home or Self Care	67	M	T78.3XXA	Angioneurotic edema, initial encounter	1	5	10.6	137	1	0	0	1	1	2	0	2	8	1	69	0	1	0	1	0	0.2
8	Dis/Tran to HC Inst not def in this list	76	F	A41.9	Sepsis, unspecified organism	1	5	10.5	143	1	0	0	1	1	2	0	2	8	1	126	0	1	0	1	0	0.2
8	Discharged to Home or Self Care	59	M	C34.11	Malignant neoplasm of upper lobe, right bronchus o	1	4				2	0	1	1	2	0	2	8	1	9	1	1	0	1	0	0.2
10	Disch/Trans to Skill Nursing Facility	86	F	K57.31	Diverticulosis of large intestine without perforat	1	4	8.8	140	1	0	0	1	1	2	0	2	8	1	50	0	1	0	1	0	0.2
5	Discharged to Home or Self Care	66	M	N17.9	Acute kidney failure, unspecified	1	3	8.6	132	1	0	1	1	1	2	0	2	8	0		0	1	0	1	0	0.2
6	Discharged to Home or Self Care	61	M	I50.23	Acute on chronic systolic (congestive) heart failu	1	3	7.4	134	1	0	1	1	1	2	0	2	8	1	113	0	1	0	1	0	0.2
12	Disch/Trans to Home Care or Home Health	58	F	I13.0	Hypertensive heart and chronic kidney disease with	1	3	9.2	143	1	0	0	1	1	2	0	2	8	1	8	1	1	0	1	0	0.2
6	Discharged to Home or Self Care	59	F	C25.3	Malignant neoplasm of pancreatic duct	1	2				2	0	1	1	2	0	2	8	0		0	1	0	1	0	0.2
7	Discharged to Home or Self Care	63	F	C34.32	Malignant neoplasm of lower lobe, left bronchus or	1	2				2	0	1	1	2	0	2	8	1	55	0	1	0	1	0	0.2
5	Disch/Trans to Home Care or Home Health	71	F	D70.1	Agranulocytosis secondary to cancer chemotherapy	0	2		133		2	1	0	1	2	0	2	8	0		0	1	0	1	0	0.2
7	Disch/Trans to Home Care or Home Health	86	M	M46.26	Osteomyelitis of vertebra, lumbar region	1	2	11.9	133	1	0	1	1	1	2	0	2	8	1	10	1	1	0	1	0	0.2
11	Disch/Trans to Skill Nursing Facility	73	F	N17.9	Acute kidney failure, unspecified	1	2	8.6	135	1	0	1	1	1	2	0	2	8	0		0	1	0	1	0	0.2
2	Disch/Trans to Home Care or Home Health	59	M	T83.51XA	Infection and inflammatory reaction due to indwell	0	9		129		0	1	0	1	2	3	0	7	1	34	0	1	0	0	1	0.2
3	Disch/Trans to Skill Nursing Facility	59	M	T83.51XA	Infection and inflammatory reaction due to indwell	0	9		132		0	1	0	1	2	3	0	7	0		0	1	0	0	1	0.2
2	Discharged to Home or Self Care	43	F	E53.8	Deficiency of other specified B group vitamins	1	8				0	0	1	1	2	3	0	7	1	15	1	1	0	0	1	0.2
4	Discharged to Home or Self Care	63	F	K56.60	Unspecified intestinal obstruction	0	8		126		0	1	0	1	2	3	0	7	1	2	1	1	0	0	1	0.2
2	Discharged to Home or Self Care	61	M	A04.7	Enterocolitis due to Clostridium difficile	1	7				0	0	1	1	2	3	0	7	0		0	1	0	0	1	0.2
2	Disch/Trans to Home Care or Home Health	39	F	I50.31	Acute diastolic (congestive) heart failure	0	7		142		0	0	0	1	2	3	0	7	0		0	1	0	0	1	0.2
1	Discharged to Home or Self Care	54	F	D18.00	Hemangioma unspecified site	1	6				0	0	1	1	2	3	0	7	1	150	0	1	0	0	1	0.2
2	Disch/Trans to Home Care or Home Health	93	F	I50.9	Heart failure, unspecified	0	6	12.1	135	0	0	1	0	1	2	3	0	7	1	30	1	1	0	0	1	0.2
2	Discharged to Home or Self Care	44	M	N17.9	Acute kidney failure, unspecified	0	6		136		0	0	0	1	2	3	0	7	0		0	1	0	0	1	0.2
7	Disch/Trans to Home Care or Home Health	75	M	A41.51	Sepsis due to Escherichia coli E. coli	1	5		128		0	1	1	1	2	0	2	7	0		0	1	0	1	0	0.2
8	Discharged to Home or Self Care	38	F	N76.4	Abscess of vulva	1	5	14.1	135	0	0	1	1	1	2	0	2	7	1	24	1	1	0	1	0	0.2
5	Discharged to Home or Self Care	71	F	K31.811	Angiodysplasia of stomach and duodenum with bleedi	1	5		135		0	1	1	1	2	0	2	7	0		0	1	0	1	0	0.2
6	Discharged to Home or Self Care	51	M	A41.9	Sepsis, unspecified organism	1	5		135		0	1	1	1	2	0	2	7	0		0	1	0	1	0	0.2
10	Discharged to Home or Self Care	29	F	T80.211A	Bloodstream infection due to central venous cathet	1	5		135		0	1	1	1	2	0	2	7	1	6	1	1	0	1	0	0.2
6	Discharged to Home or Self Care	29	F	I12.0	Hypertensive chronic kidney disease with stage 5 c	1	5		136		0	0	1	1	2	0	2	7	0		0	1	0	1	0	0.2
6	Disch/Trans to Home Care or Home Health	46	F	A41.9	Sepsis, unspecified organism	1	5		137		0	0	1	1	2	0	2	7	0		0	1	0	1	0	0.2
10	Disch/Trans to Skill Nursing Facility	76	F	J96.21	Acute and chronic respiratory failure with hypoxia	1	5		138		0	0	1	1	2	0	2	7	0		0	1	0	1	0	0.2
10	Discharged to Home or Self Care	78	F	J44.1	Chronic obstructive pulmonary disease with (acute)	1	5		140		0	0	1	1	2	0	2	7	1	50	0	1	0	1	0	0.2
7	Discharged to Home or Self Care	78	F	J44.1	Chronic obstructive pulmonary disease with (acute)	1	5		142		0	0	1	1	2	0	2	7	0		0	1	0	1	0	0.2
6	Disch/Trans to Skill Nursing Facility	96	F	A41.9	Sepsis, unspecified organism	0	4	10.4	118	1	0	1	0	1	2	0	2	7	0		0	1	0	1	0	0.2
6	Discharged to Home or Self Care	53	F	A41.9	Sepsis, unspecified organism	1	4		122		0	1	1	1	2	0	2	7	0		0	1	0	1	0	0.2
8	Disch/Trans to Skill Nursing Facility	57	M	A41.50	Gram-negative sepsis, unspecified	1	4		131		0	1	1	1	2	0	2	7	1	23	1	1	0	1	0	0.2
11	Disch/Xfer to Another Rehab Fac/Unit	53	F	A41.9	Sepsis, unspecified organism	1	4	15.9	131	0	0	1	1	1	2	0	2	7	1	79	0	1	0	1	0	0.2
9	Disch/Trans to Skill Nursing Facility	77	F	N17.9	Acute kidney failure, unspecified	1	4		133		0	1	1	1	2	0	2	7	0		0	1	0	1	0	0.2
6	Disch/Trans to Home Care or Home Health	89	M	I50.33	Acute on chronic diastolic (congestive) heart fail	0	4	11.7	134	1	0	1	0	1	2	0	2	7	0		0	1	0	1	0	0.2
10	Disch/Trans to Skill Nursing Facility	49	M	A41.02	Sepsis due to Methicillin resistant Staphylococcus	1	4		136		0	0	1	1	2	0	2	7	1	6	1	1	0	1	0	0.2
7	Discharged to Home or Self Care	76	F	A41.9	Sepsis, unspecified organism	1	4		136		0	0	1	1	2	0	2	7	0		0	1	0	1	0	0.2
5	Discharged to Home or Self Care	76	F	A41.9	Sepsis, unspecified organism	0	4	11.6	137	1	0	0	0	1	2	0	2	7	1	25	1	1	0	1	0	0.2
5	Disch/Trans to Skill Nursing Facility	90	F	J69.0	Pneumonitis due to inhalation of food and vomit	0	4	9.8	138	1	0	0	0	1	2	0	2	7	1	13	1	1	0	1	0	0.2
5	Discharged to Home or Self Care	77	F	I50.33	Acute on chronic diastolic (congestive) heart fail	1	4		138		0	0	1	1	2	0	2	7	1	29	1	1	0	1	0	0.2
9	Disch/Trans to Skill Nursing Facility	60	F	A41.9	Sepsis, unspecified organism	1	4		139		0	0	1	1	2	0	2	7	0		0	1	0	1	0	0.2
5	Disch/Trans to Skill Nursing Facility	86	F	I21.4	Non-ST elevation (NSTEMI) myocardial infarction	1	4		139		0	0	1	1	2	0	2	7	0		0	1	0	1	0	0.2
19	Disch/Trans Psych Hosp or Distinct Unit	44	M	A41.9	Sepsis, unspecified organism	1	4		141		0	0	1	1	2	0	2	7	0		0	1	0	1	0	0.2
8	Dis/Tran to HC Inst not def in this list	49	M	A41.9	Sepsis, unspecified organism	1	4		143		0	0	1	1	2	0	2	7	1	3	1	1	0	1	0	0.2
5	Discharged to Home or Self Care	58	F	E22.2	Syndrome of inappropriate secretion of antidiureti	1	3		120		0	1	1	1	2	0	2	7	0		0	1	0	1	0	0.2
30	Disch/Trans to Skill Nursing Facility	69	M	A41.52	Sepsis due to Pseudomonas	1	3		129		0	1	1	1	2	0	2	7	0		0	1	0	1	0	0.2
6	Disch/Trans to Home Care or Home Health	58	F	K31.84	Gastroparesis	1	3		130		0	1	1	1	2	0	2	7	0		0	1	0	1	0	0.2
6	Disch/Trans to Home Care or Home Health	50	M	K68.12	Psoas muscle abscess	1	3		130		0	1	1	1	2	0	2	7	0		0	1	0	1	0	0.2
7	Disch/Trans to Skill Nursing Facility	81	F	I63.522	Cerebral infarction due to unspecified occlusion o	1	3		131		0	1	1	1	2	0	2	7	0		0	1	0	1	0	0.2
8	Disch/Trans to Skill Nursing Facility	70	M	L03.115	Cellulitis of right lower limb	1	3		131		0	1	1	1	2	0	2	7	0		0	1	0	1	0	0.2
6	Disch/Xfer to Another Rehab Fac/Unit	58	M	G93.40	Encephalopathy, unspecified	1	3		131		0	1	1	1	2	0	2	7	0		0	1	0	1	0	0.2
8	Disch/Trans to Home Care or Home Health	68	M	I31.2	Hemopericardium, not elsewhere classified	1	3		132		0	1	1	1	2	0	2	7	1	15	1	1	0	1	0	0.2
8	Discharged to Home or Self Care	55	F	A41.9	Sepsis, unspecified organism	1	3		132		0	1	1	1	2	0	2	7	0		0	1	0	1	0	0.2
6	Disch/Trans to Home Care or Home Health	33	F	L03.211	Cellulitis of face	1	3		134		0	1	1	1	2	0	2	7	0		0	1	0	1	0	0.2
11	Discharged to Home or Self Care	45	M	I13.0	Hypertensive heart and chronic kidney disease with	1	3		135		0	1	1	1	2	0	2	7	0		0	1	0	1	0	0.2
17	Disch/Trans to Skill Nursing Facility	67	F	J69.0	Pneumonitis due to inhalation of food and vomit	1	3		137		0	0	1	1	2	0	2	7	0		0	1	0	1	0	0.2
10	Disch/Trans to Skill Nursing Facility	65	M	I63.9	Cerebral infarction, unspecified	1	3	13.5	139	0	0	0	1	1	2	0	2	7	1	10	1	1	0	1	0	0.2
5	Discharged to Home or Self Care	76	F	K92.2	Gastrointestinal hemorrhage, unspecified	1	3		139		0	0	1	1	2	0	2	7	1	14	1	1	0	1	0	0.2
7	Disch/Trans to Home Care or Home Health	60	M	A40.1	Sepsis due to streptococcus, group B	1	2		123		0	1	1	1	2	0	2	7	0		0	1	0	1	0	0.2
12	Disch/Trans to Skill Nursing Facility	65	F	A41.9	Sepsis, unspecified organism	1	2		131		0	1	1	1	2	0	2	7	0		0	1	0	1	0	0.2
7	Disch/Trans to Skill Nursing Facility	73	F	N18.6	End stage renal disease	1	2		133		0	1	1	1	2	0	2	7	0		0	1	0	1	0	0.2
5	Discharged to Home or Self Care	86	F	K55.9	Vascular disorder of intestine, unspecified	0	2	11.4	133	1	0	1	0	1	2	0	2	7	0		0	1	0	1	0	0.2
8	Discharged to Home or Self Care	77	M	I12.0	Hypertensive chronic kidney disease with stage 5 c	1	2		133		0	1	1	1	2	0	2	7	0		0	1	0	1	0	0.2
5	Discharged to Home or Self Care	56	F	K64.8	Other hemorrhoids	1	2		133		0	1	1	1	2	0	2	7	0		0	1	0	1	0	0.2
15	Disch/Trans to Home Care or Home Health	48	F	A41.9	Sepsis, unspecified organism	1	2		134		0	1	1	1	2	0	2	7	0		0	1	0	1	0	0.2
14	Disch/Xfer to a LTC Hospital	49	M	L89.224	Pressure ulcer of left hip, stage 4	1	2		134		0	1	1	1	2	0	2	7	0		0	1	0	1	0	0.2
8	Discharged to Home or Self Care	75	M	J96.21	Acute and chronic respiratory failure with hypoxia	1	2	16.3	134	0	0	1	1	1	2	0	2	7	0		0	1	0	1	0	0.2
15	Discharged to Home or Self Care	62	F	A41.9	Sepsis, unspecified organism	1	2	13.3	134	0	0	1	1	1	2	0	2	7	0		0	1	0	1	0	0.2
16	Disch/Trans to Skill Nursing Facility	62	M	Q27.33	Arteriovenous malformation of digestive system ves	1	2		135		0	1	1	1	2	0	2	7	0		0	1	0	1	0	0.2
6	Discharged to Home or Self Care	92	F	I50.23	Acute on chronic systolic (congestive) heart failu	0	2	9	135	1	0	1	0	1	2	0	2	7	1	68	0	1	0	1	0	0.2
6	Discharged to Home or Self Care	70	M	A41.9	Sepsis, unspecified organism	1	2		135		0	1	1	1	2	0	2	7	0		0	1	0	1	0	0.2
8	Discharged to Home or Self Care	78	M	I48.92	Unspecified atrial flutter	1	2		135		0	1	1	1	2	0	2	7	0		0	1	0	1	0	0.2
10	Discharged to Home or Self Care	73	M	A41.9	Sepsis, unspecified organism	1	2		135		0	1	1	1	2	0	2	7	1	38	0	1	0	1	0	0.2
5	Discharged to Home or Self Care	27	F	J93.12	Secondary spontaneous pneumothorax	1	2		135		0	1	1	1	2	0	2	7	0		0	1	0	1	0	0.2
8	Disch/Trans to Home Care or Home Health	28	M	A41.9	Sepsis, unspecified organism	1	2		136		0	0	1	1	2	0	2	7	0		0	1	0	1	0	0.2
7	Disch/Trans to Skill Nursing Facility	65	M	S82.842A	Displaced bimalleolar fracture of left lower leg,	1	2	13.9	136	0	0	0	1	1	2	0	2	7	0		0	1	0	1	0	0.2
21	Disch/Xfer to a LTC Hospital	66	F	A41.9	Sepsis, unspecified organism	1	2		136		0	0	1	1	2	0	2	7	0		0	1	0	1	0	0.2
5	Discharged to Home or Self Care	47	F	I50.33	Acute on chronic diastolic (congestive) heart fail	1	2		136		0	0	1	1	2	0	2	7	0		0	1	0	1	0	0.2
5	Disch/Trans to Home Care or Home Health	59	M	G56.12	Other lesions of median nerve, left upper limb	1	2		137		0	0	1	1	2	0	2	7	0		0	1	0	1	0	0.2
34	Disch/Xfer to a LTC Hospital	75	F	J69.0	Pneumonitis due to inhalation of food and vomit	1	2		137		0	0	1	1	2	0	2	7	0		0	1	0	1	0	0.2
22	Disch/Trans to Home Care or Home Health	67	F	I50.33	Acute on chronic diastolic (congestive) heart fail	1	2		138		0	0	1	1	2	0	2	7	0		0	1	0	1	0	0.2
5	Disch/Trans to Skill Nursing Facility	49	F	J18.9	Pneumonia, unspecified organism	1	2		138		0	0	1	1	2	0	2	7	0		0	1	0	1	0	0.2
5	Discharged to Home or Self Care	27	F	J93.11	Primary spontaneous pneumothorax	1	2		138		0	0	1	1	2	0	2	7	1	6	1	1	0	1	0	0.2
11	Disch/Trans to Skill Nursing Facility	64	F	E10.10	Type 1 diabetes mellitus with ketoacidosis without	1	2		139		0	0	1	1	2	0	2	7	0		0	1	0	1	0	0.2
8	Discharged to Home or Self Care	33	F	D57.00	Hb-SS disease with crisis, unspecified	1	2		139		0	0	1	1	2	0	2	7	0		0	1	0	1	0	0.2
12	Discharged to Home or Self Care	40	F	K86.1	Other chronic pancreatitis	1	2		139		0	0	1	1	2	0	2	7	0		0	1	0	1	0	0.2
10	Disch/Trans to Skill Nursing Facility	80	M	I50.23	Acute on chronic systolic (congestive) heart failu	1	2		141		0	0	1	1	2	0	2	7	0		0	1	0	1	0	0.2
6	Discharged to Home or Self Care	70	F	I21.19	ST elevation (STEMI) myocardial infarction involvi	1	2		142		0	0	1	1	2	0	2	7	0		0	1	0	1	0	0.2
14	Disch/Trans to Skill Nursing Facility	71	M	C34.12	Malignant neoplasm of upper lobe, left bronchus or	1	1	10.4		1	2	0	1	1	0	0	2	7	0		0	1	1	0	0	0.2
10	Disch/Trans to Home Care or Home Health	62	M	C13.8	Malignant neoplasm of overlapping sites of hypopha	1	1		125		2	1	1	1	0	0	2	7	0		0	1	1	0	0	0.2
15	Disch/Trans to Skill Nursing Facility	67	M	C25.9	Malignant neoplasm of pancreas, unspecified	1	1		127		2	1	1	1	0	0	2	7	0		0	1	1	0	0	0.2
19	Disch/Trans to Skill Nursing Facility	62	M	C34.02	Malignant neoplasm of left main bronchus	1	1		134		2	1	1	1	0	0	2	7	0		0	1	1	0	0	0.2
5	Discharged to Hospice, Home	84	M	C17.0	Malignant neoplasm of duodenum	1	1		136		2	0	1	1	0	0	2	7	0		0	1	1	0	0	0.2
7	Discharged to Home or Self Care	65	M	C34.11	Malignant neoplasm of upper lobe, right bronchus o	1	1		138		2	0	1	1	0	0	2	7	0		0	1	1	0	0	0.2
5	Discharged to Home or Self Care	47	F	C34.91	Malignant neoplasm of unspecified part of right br	1	1		139		2	0	1	1	0	0	2	7	0		0	1	1	0	0	0.2
3	Disch/Trans Psych Hosp or Distinct Unit	32	M	T39.1X2A	Poisoning by 4-Aminophenol derivatives, intentiona	0	9				0	0	0	1	2	3	0	6	0		0	1	0	0	1	0.1
2	Disch/Trans Psych Hosp or Distinct Unit	52	F	T38.3X2A	Poisoning by insulin and oral hypoglycemic antidia	0	8				0	0	0	1	2	3	0	6	0		0	1	0	0	1	0.1
1	Disch/Trans to Home Care or Home Health	63	F	K29.70	Gastritis, unspecified, without bleeding	0	8				0	0	0	1	2	3	0	6	1	32	0	1	0	0	1	0.1
4	Disch/Trans to Skill Nursing Facility	75	F	L03.116	Cellulitis of left lower limb	0	8				0	0	0	1	2	3	0	6	1	20	1	1	0	0	1	0.1
3	Disch/Trans to Skill Nursing Facility	57	M	T81.89XA	Other complications of procedures, not elsewhere c	0	8				0	0	0	1	2	3	0	6	1	42	0	1	0	0	1	0.1
4	Discharged to Home or Self Care	74	F	L03.115	Cellulitis of right lower limb	0	8				0	0	0	1	2	3	0	6	1	51	0	1	0	0	1	0.1
2	Disch/Trans to Home Care or Home Health	93	F	I50.33	Acute on chronic diastolic (congestive) heart fail	0	6				0	0	0	1	2	3	0	6	1	8	1	1	0	0	1	0.1
4	Discharged to Home or Self Care	44	M	I50.21	Acute systolic (congestive) heart failure	0	6				0	0	0	1	2	3	0	6	1	1	1	1	0	0	1	0.1
22	Disch/Trans to Fac Cust/Supp Care	79	M	A40.0	Sepsis due to streptococcus, group A	1	5				0	0	1	1	2	0	2	6	0		0	1	0	1	0	0.1
9	Disch/Trans to Home Care or Home Health	35	M	T85.86XA	Thrombosis due to internal prosthetic devices, imp	1	5				0	0	1	1	2	0	2	6	1	9	1	1	0	1	0	0.1
8	Disch/Trans to Home Care or Home Health	29	M	A41.9	Sepsis, unspecified organism	1	5				0	0	1	1	2	0	2	6	1	66	0	1	0	1	0	0.1
8	Disch/Trans to Home Care or Home Health	29	M	A40.9	Streptococcal sepsis, unspecified	1	5				0	0	1	1	2	0	2	6	0		0	1	0	1	0	0.1
11	Disch/Xfer to Another Rehab Fac/Unit	75	M	A41.9	Sepsis, unspecified organism	1	5				0	0	1	1	2	0	2	6	1	9	1	1	0	1	0	0.1
8	Discharged to Home or Self Care	70	F	K31.811	Angiodysplasia of stomach and duodenum with bleedi	1	5				0	0	1	1	2	0	2	6	1	155	0	1	0	1	0	0.1
10	Discharged to Hospice, Medical	89	F	I26.99	Other pulmonary embolism without acute cor pulmona	1	5				0	0	1	1	2	0	2	6	0		0	1	0	1	0	0.1
5	Disch/Trans to Home Care or Home Health	72	F	K72.90	Hepatic failure, unspecified without coma	0	5		137		0	0	0	1	2	0	2	6	0		0	1	0	1	0	0.1
3	Disch/Trans to Skill Nursing Facility	50	F	I95.3	Hypotension of hemodialysis	1	5	7.5	137	1	0	0	1	1	2	0	0	6	0		0	1	0	1	0	0.1
25	Disch/Trans to Home Care or Home Health	84	M	T80.211A	Bloodstream infection due to central venous cathet	1	4				0	0	1	1	2	0	2	6	0		0	1	0	1	0	0.1
6	Disch/Trans to Home Care or Home Health	42	M	L03.211	Cellulitis of face	1	4				0	0	1	1	2	0	2	6	1	18	1	1	0	1	0	0.1
8	Disch/Trans to Home Care or Home Health	66	M	J18.9	Pneumonia, unspecified organism	1	4				0	0	1	1	2	0	2	6	0		0	1	0	1	0	0.1
11	Disch/Trans to Skill Nursing Facility	76	F	I50.33	Acute on chronic diastolic (congestive) heart fail	1	4				0	0	1	1	2	0	2	6	0		0	1	0	1	0	0.1
9	Disch/Trans to Skill Nursing Facility	74	F	G93.41	Metabolic encephalopathy	1	4				0	0	1	1	2	0	2	6	1	87	0	1	0	1	0	0.1
20	Discharged to Home or Self Care	46	M	K85.9	Acute pancreatitis, unspecified	1	4				0	0	1	1	2	0	2	6	0		0	1	0	1	0	0.1
8	Disch/Trans to Skill Nursing Facility	57	M	T83.51XA	Infection and inflammatory reaction due to indwell	0	4		130		0	1	0	1	2	0	2	6	0		0	1	0	1	0	0.1
2	Discharged to Home or Self Care	64	M	G89.3	Neoplasm related pain (acute) (chronic)	0	4		132		2	1	0	1	2	0	0	6	0		0	1	0	1	0	0.1
8	Disch/Trans to Skill Nursing Facility	96	F	I50.33	Acute on chronic diastolic (congestive) heart fail	0	4		134		0	1	0	1	2	0	2	6	1	10	1	1	0	1	0	0.1
11	Discharged to Hospice, Medical	69	M	A41.9	Sepsis, unspecified organism	0	4		134		0	1	0	1	2	0	2	6	0		0	1	0	1	0	0.1
1	Disch/Trans Psych Hosp or Distinct Unit	47	F	T42.4X2A	Poisoning by benzodiazepines, intentional self-har	1	4	8.4	137	1	0	0	1	1	2	0	0	6	1	48	0	1	0	1	0	0.1
13	Disch/Trans to Home Care or Home Health	91	F	I50.33	Acute on chronic diastolic (congestive) heart fail	0	4		139		0	0	0	1	2	0	2	6	0		0	1	0	1	0	0.1
5	Discharged to Home or Self Care	73	M	K57.91	Diverticulosis of intestine, part unspecified, wit	0	4		140		0	0	0	1	2	0	2	6	1	84	0	1	0	1	0	0.1
5	Disch/Trans to Skill Nursing Facility	49	M	N17.9	Acute kidney failure, unspecified	0	4		163		0	0	0	1	2	0	2	6	0		0	1	0	1	0	0.1
5	Dis/Tran to HC Inst not def in this list	77	F	N17.9	Acute kidney failure, unspecified	1	3				0	0	1	1	2	0	2	6	1	29	1	1	0	1	0	0.1
8	Dis/Tran to HC Inst not def in this list	75	M	G00.9	Bacterial meningitis, unspecified	1	3				0	0	1	1	2	0	2	6	0		0	1	0	1	0	0.1
15	Disch/Trans to Home Care or Home Health	45	M	A41.9	Sepsis, unspecified organism	1	3				0	0	1	1	2	0	2	6	0		0	1	0	1	0	0.1
20	Disch/Trans to Home Care or Home Health	69	F	J96.21	Acute and chronic respiratory failure with hypoxia	1	3				0	0	1	1	2	0	2	6	0		0	1	0	1	0	0.1
6	Disch/Trans to Home Care or Home Health	33	F	B20	Human immunodeficiency virus HIV disease	1	3				0	0	1	1	2	0	2	6	1	76	0	1	0	1	0	0.1
5	Disch/Trans to Home Care or Home Health	46	F	T81.4XXA	Infection following a procedure, initial encounter	1	3				0	0	1	1	2	0	2	6	0		0	1	0	1	0	0.1
7	Disch/Trans to Skill Nursing Facility	87	F	Q27.33	Arteriovenous malformation of digestive system ves	1	3				0	0	1	1	2	0	2	6	0		0	1	0	1	0	0.1
10	Disch/Xfer to Another Rehab Fac/Unit	67	F	M84.452A	Pathological fracture, left femur, initial encount	1	3				0	0	1	1	2	0	2	6	0		0	1	0	1	0	0.1
8	Discharged to Home or Self Care	56	F	J96.01	Acute respiratory failure with hypoxia	1	3				0	0	1	1	2	0	2	6	1	52	0	1	0	1	0	0.1
9	Discharged to Home or Self Care	81	M	J96.01	Acute respiratory failure with hypoxia	1	3				0	0	1	1	2	0	2	6	0		0	1	0	1	0	0.1
5	Discharged to Home or Self Care	57	M	D50.0	Iron deficiency anemia secondary to blood loss (ch	1	3				0	0	1	1	2	0	2	6	0		0	1	0	1	0	0.1
8	Disch/Trans to Skill Nursing Facility	74	M	A40.9	Streptococcal sepsis, unspecified	0	3		130		0	1	0	1	2	0	2	6	1	34	0	1	0	1	0	0.1
7	Discharged to Home or Self Care	62	F	A41.9	Sepsis, unspecified organism	0	3		130		0	1	0	1	2	0	2	6	1	35	0	1	0	1	0	0.1
7	Discharged to Home or Self Care	58	M	N17.9	Acute kidney failure, unspecified	0	3		130		0	1	0	1	2	0	2	6	0		0	1	0	1	0	0.1
5	Disch/Trans to Skill Nursing Facility	64	M	K94.22	Gastrostomy infection	0	3		131		0	1	0	1	2	0	2	6	1	7	1	1	0	1	0	0.1
6	Disch/Trans to Home Care or Home Health	53	F	I21.4	Non-ST elevation (NSTEMI) myocardial infarction	0	3		132		0	1	0	1	2	0	2	6	0		0	1	0	1	0	0.1
5	Disch/Trans to Skill Nursing Facility	90	M	N17.9	Acute kidney failure, unspecified	0	3		132		0	1	0	1	2	0	2	6	0		0	1	0	1	0	0.1
5	Discharged to Home or Self Care	62	F	A41.9	Sepsis, unspecified organism	0	3		136		0	0	0	1	2	0	2	6	1	27	1	1	0	1	0	0.1
6	Discharged to Home or Self Care	74	M	K66.1	Hemoperitoneum	0	3		136		0	0	0	1	2	0	2	6	1	18	1	1	0	1	0	0.1
6	Disch/Trans to Skill Nursing Facility	95	M	T81.4XXA	Infection following a procedure, initial encounter	0	3		140		0	0	0	1	2	0	2	6	1	9	1	1	0	1	0	0.1
9	Dis/Tran to HC Inst not def in this list	86	M	T82.868A	Thrombosis of vascular prosthetic devices, implant	1	2				0	0	1	1	2	0	2	6	0		0	1	0	1	0	0.1
6	Disch/Trans Psych Hosp or Distinct Unit	58	M	J96.00	Acute respiratory failure, unspecified whether wit	1	2				0	0	1	1	2	0	2	6	0		0	1	0	1	0	0.1
1	Disch/Trans to Home Care or Home Health	59	M	C25.9	Malignant neoplasm of pancreas, unspecified	1	2				2	0	1	1	2	0	0	6	0		0	1	0	1	0	0.1
8	Disch/Trans to Home Care or Home Health	52	M	M70.21	Olecranon bursitis, right elbow	1	2				0	0	1	1	2	0	2	6	0		0	1	0	1	0	0.1
12	Disch/Trans to Home Care or Home Health	53	F	T82.868A	Thrombosis of vascular prosthetic devices, implant	1	2				0	0	1	1	2	0	2	6	0		0	1	0	1	0	0.1
6	Disch/Trans to Home Care or Home Health	76	M	A41.9	Sepsis, unspecified organism	1	2				0	0	1	1	2	0	2	6	0		0	1	0	1	0	0.1
14	Disch/Trans to Home Care or Home Health	61	M	J18.9	Pneumonia, unspecified organism	1	2				0	0	1	1	2	0	2	6	0		0	1	0	1	0	0.1
11	Disch/Trans to Skill Nursing Facility	60	M	F10.231	Alcohol dependence with withdrawal delirium	1	2				0	0	1	1	2	0	2	6	0		0	1	0	1	0	0.1
7	Disch/Trans to Skill Nursing Facility	73	F	M79.3	Panniculitis, unspecified	1	2				0	0	1	1	2	0	2	6	1	13	1	1	0	1	0	0.1
14	Disch/Trans to Skill Nursing Facility	84	M	J69.0	Pneumonitis due to inhalation of food and vomit	1	2				0	0	1	1	2	0	2	6	0		0	1	0	1	0	0.1
8	Disch/Trans to Skill Nursing Facility	79	M	T84.031A	Mechanical loosening of internal left hip prosthet	1	2				0	0	1	1	2	0	2	6	0		0	1	0	1	0	0.1
20	Disch/Trans to Skill Nursing Facility	82	F	I63.512	Cerebral infarction due to unspecified occlusion o	1	2				0	0	1	1	2	0	2	6	0		0	1	0	1	0	0.1
6	Disch/Trans to Skill Nursing Facility	66	F	K80.20	Calculus of gallbladder without cholecystitis with	1	2				0	0	1	1	2	0	2	6	1	9	1	1	0	1	0	0.1
13	Disch/Trans to Skill Nursing Facility	86	F	I21.4	Non-ST elevation (NSTEMI) myocardial infarction	1	2				0	0	1	1	2	0	2	6	1	103	0	1	0	1	0	0.1
14	Disch/Trans to Skill Nursing Facility	93	F	A41.9	Sepsis, unspecified organism	1	2				0	0	1	1	2	0	2	6	0		0	1	0	1	0	0.1
8	Disch/Trans to Skill Nursing Facility	93	M	I21.4	Non-ST elevation (NSTEMI) myocardial infarction	1	2				0	0	1	1	2	0	2	6	0		0	1	0	1	0	0.1
11	Disch/Trans to Skill Nursing Facility	72	F	G93.49	Other encephalopathy	1	2				0	0	1	1	2	0	2	6	1	91	0	1	0	1	0	0.1
8	Disch/Xfer to Another Rehab Fac/Unit	66	F	I63.9	Cerebral infarction, unspecified	1	2				0	0	1	1	2	0	2	6	0		0	1	0	1	0	0.1
9	Disch/Xfer to Another Rehab Fac/Unit	77	M	G40.209	Localization-related (focal) (partial) symptomatic	1	2				0	0	1	1	2	0	2	6	0		0	1	0	1	0	0.1
10	Disch/Xfer to Another Rehab Fac/Unit	56	M	S06.5X9A	Traumatic subdural hemorrhage with loss of conscio	1	2				0	0	1	1	2	0	2	6	0		0	1	0	1	0	0.1
10	Disch/Xfer to Another Rehab Fac/Unit	59	M	F03.90	Unspecified dementia without behavioral disturbanc	1	2				0	0	1	1	2	0	2	6	0		0	1	0	1	0	0.1
12	Disch/Xfer to Another Rehab Fac/Unit	29	F	I42.8	Other cardiomyopathies	1	2				0	0	1	1	2	0	2	6	0		0	1	0	1	0	0.1
9	Disch/Xfer to Another Rehab Fac/Unit	76	F	A41.9	Sepsis, unspecified organism	1	2				0	0	1	1	2	0	2	6	0		0	1	0	1	0	0.1
9	Disch/Xfer to Another Rehab Fac/Unit	83	M	A41.9	Sepsis, unspecified organism	1	2				0	0	1	1	2	0	2	6	0		0	1	0	1	0	0.1
13	Discharged to Home or Self Care	69	F	J44.1	Chronic obstructive pulmonary disease with (acute)	1	2				0	0	1	1	2	0	2	6	1	130	0	1	0	1	0	0.1
12	Discharged to Home or Self Care	63	F	N10	Acute tubulo-interstitial nephritis	1	2				0	0	1	1	2	0	2	6	0		0	1	0	1	0	0.1
12	Discharged to Home or Self Care	73	M	I50.43	Acute on chronic combined systolic (congestive) an	1	2				0	0	1	1	2	0	2	6	0		0	1	0	1	0	0.1
19	Discharged to Home or Self Care	80	M	I13.0	Hypertensive heart and chronic kidney disease with	1	2				0	0	1	1	2	0	2	6	0		0	1	0	1	0	0.1
7	Discharged to Home or Self Care	74	F	A41.9	Sepsis, unspecified organism	1	2				0	0	1	1	2	0	2	6	1	4	1	1	0	1	0	0.1
17	Discharged to Home or Self Care	58	M	A41.9	Sepsis, unspecified organism	1	2				0	0	1	1	2	0	2	6	1	19	1	1	0	1	0	0.1
10	Discharged to Home or Self Care	65	F	K62.6	Ulcer of anus and rectum	1	2				0	0	1	1	2	0	2	6	0		0	1	0	1	0	0.1
13	Discharged to Home or Self Care	29	F	A41.9	Sepsis, unspecified organism	1	2				0	0	1	1	2	0	2	6	1	45	0	1	0	1	0	0.1
5	Discharged to Home or Self Care	60	F	J96.01	Acute respiratory failure with hypoxia	1	2				0	0	1	1	2	0	2	6	0		0	1	0	1	0	0.1
5	Discharged to Home or Self Care	73	M	M26.62	Arthralgia of temporomandibular joint	1	2				0	0	1	1	2	0	2	6	0		0	1	0	1	0	0.1
11	Discharged to Home or Self Care	63	M	K31.82	Dieulafoy lesion (hemorrhagic) of stomach and duod	1	2				0	0	1	1	2	0	2	6	1	11	1	1	0	1	0	0.1
16	Discharged to Home or Self Care	54	F	A41.9	Sepsis, unspecified organism	1	2				0	0	1	1	2	0	2	6	0		0	1	0	1	0	0.1
17	Discharged to Hospice, Home	83	F	J18.9	Pneumonia, unspecified organism	1	2				0	0	1	1	2	0	2	6	0		0	1	0	1	0	0.1
5	Discharged to Hospice, Home	63	M	N17.9	Acute kidney failure, unspecified	1	2				0	0	1	1	2	0	2	6	0		0	1	0	1	0	0.1
7	Discharged to Home or Self Care	72	M	N17.9	Acute kidney failure, unspecified	0	2		128		0	1	0	1	2	0	2	6	1	5	1	1	0	1	0	0.1
4	Disch/Trans to Home Care or Home Health	70	M	A40.8	Other streptococcal sepsis	1	2	11.1	130	1	0	1	1	1	2	0	0	6	1	65	0	1	0	1	0	0.1
2	Discharged to Home or Self Care	77	M	C34.90	Malignant neoplasm of unspecified part of unspecif	0	2		130		2	1	0	1	2	0	0	6	0		0	1	0	1	0	0.1
7	Discharged to Home or Self Care	78	F	N17.9	Acute kidney failure, unspecified	0	2		131		0	1	0	1	2	0	2	6	0		0	1	0	1	0	0.1
5	Disch/Trans to Home Care or Home Health	29	F	A41.9	Sepsis, unspecified organism	0	2		132		0	1	0	1	2	0	2	6	0		0	1	0	1	0	0.1
7	Disch/Trans to Skill Nursing Facility	78	F	A41.9	Sepsis, unspecified organism	0	2		132		0	1	0	1	2	0	2	6	1	19	1	1	0	1	0	0.1
9	Discharged to Hospice, Medical	83	F	A41.9	Sepsis, unspecified organism	0	2		132		0	1	0	1	2	0	2	6	0		0	1	0	1	0	0.1
5	Discharged to Home or Self Care	44	F	I82.4Z1	Acute embolism and thrombosis of unspecified deep	0	2		133		0	1	0	1	2	0	2	6	0		0	1	0	1	0	0.1
6	Discharged to Home or Self Care	72	M	M76.60	Achilles tendinitis, unspecified leg	0	2		133		0	1	0	1	2	0	2	6	0		0	1	0	1	0	0.1
5	Disch/Trans to Home Care or Home Health	87	F	A41.9	Sepsis, unspecified organism	0	2		135		0	1	0	1	2	0	2	6	0		0	1	0	1	0	0.1
3	Disch/Trans to Home Care or Home Health	79	M	T84.53XA	Infection and inflammatory reaction due to interna	1	2	11.4	135	1	0	1	1	1	2	0	0	6	0		0	1	0	1	0	0.1
5	Disch/Trans to Skill Nursing Facility	88	F	A41.9	Sepsis, unspecified organism	0	2		135		0	1	0	1	2	0	2	6	0		0	1	0	1	0	0.1
6	Disch/Trans to Skill Nursing Facility	87	F	N17.9	Acute kidney failure, unspecified	0	2		135		0	1	0	1	2	0	2	6	0		0	1	0	1	0	0.1
5	Disch/Trans to Fac Cust/Supp Care	84	M	A41.9	Sepsis, unspecified organism	0	2		136		0	0	0	1	2	0	2	6	0		0	1	0	1	0	0.1
5	Discharged to Home or Self Care	73	M	J18.9	Pneumonia, unspecified organism	0	2		136		0	0	0	1	2	0	2	6	0		0	1	0	1	0	0.1
8	Discharged to Home or Self Care	75	F	I48.1	Persistent atrial fibrillation	0	2		137		0	0	0	1	2	0	2	6	0		0	1	0	1	0	0.1
2	Discharged to Home or Self Care	77	M	K25.4	Chronic or unspecified gastric ulcer with hemorrha	1	2	9.9	137	1	0	0	1	1	2	0	0	6	0		0	1	0	1	0	0.1
4	Discharged to Home or Self Care	56	M	J96.01	Acute respiratory failure with hypoxia	1	2	9.9	137	1	0	0	1	1	2	0	0	6	0		0	1	0	1	0	0.1
8	Disch/Trans to Home Care or Home Health	65	F	A41.9	Sepsis, unspecified organism	0	2	12.6	138	0	0	0	0	1	2	0	2	6	1	5	1	1	0	1	0	0.1
9	Discharged to Home or Self Care	49	M	G40.409	Other generalized epilepsy and epileptic syndromes	0	2		138		0	0	0	1	2	0	2	6	0		0	1	0	1	0	0.1
9	Disch/Trans to Skill Nursing Facility	74	F	A41.9	Sepsis, unspecified organism	0	2		139		0	0	0	1	2	0	2	6	0		0	1	0	1	0	0.1
10	Discharged to Home or Self Care	34	M	F10.239	Alcohol dependence with withdrawal, unspecified	0	2	17.1	141	0	0	0	0	1	2	0	2	6	0		0	1	0	1	0	0.1
5	Discharged to Home or Self Care	59	M	T82.7XXA	Infection and inflammatory reaction due to other c	1	1	9.8	135	1	0	1	1	1	0	0	2	6	0		0	1	1	0	0	0.1
14	Disch/Trans to Skill Nursing Facility	65	F	A41.01	Sepsis due to Methicillin susceptible Staphylococc	1	1	11.7	138	1	0	0	1	1	0	0	2	6	0		0	1	1	0	0	0.1
8	Disch/Trans to Skill Nursing Facility	76	F	S42.451A	Displaced fracture of lateral condyle of right hum	1	1	9.6	138	1	0	0	1	1	0	0	2	6	0		0	1	1	0	0	0.1
5	Discharged to Home or Self Care	75	M	G45.8	Other transient cerebral ischemic attacks and rela	1	1	6.2	138	1	0	0	1	1	0	0	2	6	0		0	1	1	0	0	0.1
4	Disch/Trans to Home Care or Home Health	67	M	I63.432	Cerebral infarction due to embolism of left poster	1	5		136		0	0	1	1	2	0	0	5	0		0	1	0	1	0	0.1
1	Discharged to Home or Self Care	38	F	L03.116	Cellulitis of left lower limb	0	5	11.1	137	1	0	0	0	1	2	0	0	5	0		0	1	0	1	0	0.1
6	Disch/Trans to Home Care or Home Health	89	M	G92	Toxic encephalopathy	0	4				0	0	0	1	2	0	2	5	1	3	1	1	0	1	0	0.1
5	Disch/Trans to Home Care or Home Health	54	F	A41.9	Sepsis, unspecified organism	0	4				0	0	0	1	2	0	2	5	1	74	0	1	0	1	0	0.1
6	Disch/Trans to Skill Nursing Facility	90	F	I21.4	Non-ST elevation (NSTEMI) myocardial infarction	0	4				0	0	0	1	2	0	2	5	1	1	1	1	0	1	0	0.1
3	Discharged to Home or Self Care	69	M	G89.3	Neoplasm related pain (acute) (chronic)	0	4				2	0	0	1	2	0	0	5	1	20	1	1	0	1	0	0.1
4	Discharged to Home or Self Care	69	M	G89.3	Neoplasm related pain (acute) (chronic)	0	4				2	0	0	1	2	0	0	5	1	33	0	1	0	1	0	0.1
1	Discharged to Home or Self Care	42	M	E10.10	Type 1 diabetes mellitus with ketoacidosis without	1	4		126		0	1	1	1	2	0	0	5	0		0	1	0	1	0	0.1
3	Disch/Trans to Skill Nursing Facility	94	F	A41.9	Sepsis, unspecified organism	0	4	9.3	130	1	0	1	0	1	2	0	0	5	0		0	1	0	1	0	0.1
3	Discharged to Home or Self Care	79	F	L03.116	Cellulitis of left lower limb	0	4	10.5	131	1	0	1	0	1	2	0	0	5	0		0	1	0	1	0	0.1
3	Discharged to Home or Self Care	69	F	K75.81	Nonalcoholic steatohepatitis (NASH)	1	4		131		0	1	1	1	2	0	0	5	0		0	1	0	1	0	0.1
2	Discharged to Home or Self Care	59	F	I21.4	Non-ST elevation (NSTEMI) myocardial infarction	1	4		132		0	1	1	1	2	0	0	5	1	10	1	1	0	1	0	0.1
2	Discharged to Home or Self Care	54	F	N17.9	Acute kidney failure, unspecified	0	4	4.9	134	1	0	1	0	1	2	0	0	5	1	36	0	1	0	1	0	0.1
2	Discharged to Home or Self Care	48	M	K92.2	Gastrointestinal hemorrhage, unspecified	1	4		135		0	1	1	1	2	0	0	5	0		0	1	0	1	0	0.1
2	Discharged to Home or Self Care	77	M	A41.9	Sepsis, unspecified organism	1	4		136		0	0	1	1	2	0	0	5	1	15	1	1	0	1	0	0.1
2	Discharged to Home or Self Care	53	F	E87.6	Hypokalemia	1	4		136		0	0	1	1	2	0	0	5	1	58	0	1	0	1	0	0.1
3	Discharged to Home or Self Care	84	M	T80.212A	Local infection due to central venous catheter, in	1	4		137		0	0	1	1	2	0	0	5	1	4	1	1	0	1	0	0.1
2	Discharged to Home or Self Care	77	M	J44.1	Chronic obstructive pulmonary disease with (acute)	1	4		139		0	0	1	1	2	0	0	5	0		0	1	0	1	0	0.1
5	Disch/Trans to Home Care or Home Health	73	M	N45.1	Epididymitis	0	3				0	0	0	1	2	0	2	5	1	111	0	1	0	1	0	0.1
9	Disch/Trans to Home Care or Home Health	87	M	T83.51XA	Infection and inflammatory reaction due to indwell	0	3				0	0	0	1	2	0	2	5	0		0	1	0	1	0	0.1
7	Disch/Trans to Home Care or Home Health	70	F	N17.0	Acute kidney failure with tubular necrosis	0	3				0	0	0	1	2	0	2	5	0		0	1	0	1	0	0.1
5	Disch/Trans to Home Care or Home Health	74	M	A40.8	Other streptococcal sepsis	0	3				0	0	0	1	2	0	2	5	0		0	1	0	1	0	0.1
8	Disch/Trans to Skill Nursing Facility	84	F	I50.43	Acute on chronic combined systolic (congestive) an	0	3				0	0	0	1	2	0	2	5	0		0	1	0	1	0	0.1
8	Disch/Trans to Skill Nursing Facility	92	M	I63.231	Cerebral infarction due to unspecified occlusion o	0	3				0	0	0	1	2	0	2	5	1	7	1	1	0	1	0	0.1
16	Disch/Trans to Skill Nursing Facility	92	M	N17.9	Acute kidney failure, unspecified	0	3				0	0	0	1	2	0	2	5	0		0	1	0	1	0	0.1
6	Discharged to Home or Self Care	73	F	L03.317	Cellulitis of buttock	0	3				0	0	0	1	2	0	2	5	0		0	1	0	1	0	0.1
2	Discharged to Home or Self Care	78	M	C34.90	Malignant neoplasm of unspecified part of unspecif	0	3				2	0	0	1	2	0	0	5	1	26	1	1	0	1	0	0.1
9	Discharged to Hospice, Home	58	F	N17.9	Acute kidney failure, unspecified	0	3				0	0	0	1	2	0	2	5	0		0	1	0	1	0	0.1
4	Disch/Trans to Home Care or Home Health	72	M	A41.9	Sepsis, unspecified organism	1	3		125		0	1	1	1	2	0	0	5	0		0	1	0	1	0	0.1
4	Disch/Trans to Skill Nursing Facility	64	M	T85.528A	Displacement of other gastrointestinal prosthetic	1	3		132		0	1	1	1	2	0	0	5	1	7	1	1	0	1	0	0.1
2	Discharged to Home or Self Care	61	F	J96.00	Acute respiratory failure, unspecified whether wit	1	3		133		0	1	1	1	2	0	0	5	1	82	0	1	0	1	0	0.1
2	Discharged to Home or Self Care	84	F	I21.4	Non-ST elevation (NSTEMI) myocardial infarction	0	3	10.9	133	1	0	1	0	1	2	0	0	5	1	15	1	1	0	1	0	0.1
4	Discharged to Home or Self Care	63	F	A41.9	Sepsis, unspecified organism	1	3		134		0	1	1	1	2	0	0	5	0		0	1	0	1	0	0.1
2	Discharged to Home or Self Care	44	M	G40.909	Epilepsy, unspecified, not intractable, without st	1	3		134		0	1	1	1	2	0	0	5	0		0	1	0	1	0	0.1
3	Disch/Trans to Home Care or Home Health	74	M	N45.1	Epididymitis	1	3		135		0	1	1	1	2	0	0	5	0		0	1	0	1	0	0.1
4	Discharged to Home or Self Care	47	M	T85.71XA	Infection and inflammatory reaction due to periton	1	3		135		0	1	1	1	2	0	0	5	0		0	1	0	1	0	0.1
2	Discharged to Home or Self Care	78	M	A41.9	Sepsis, unspecified organism	1	3		136		0	0	1	1	2	0	0	5	0		0	1	0	1	0	0.1
2	Discharged to Home or Self Care	25	F	T86.11	Kidney transplant rejection	1	3		136		0	0	1	1	2	0	0	5	0		0	1	0	1	0	0.1
3	Dis/Tran to HC Inst not def in this list	64	M	T85.528A	Displacement of other gastrointestinal prosthetic	1	3		137		0	0	1	1	2	0	0	5	0		0	1	0	1	0	0.1
4	Disch/Trans to Home Care or Home Health	68	M	I50.33	Acute on chronic diastolic (congestive) heart fail	1	3		137		0	0	1	1	2	0	0	5	0		0	1	0	1	0	0.1
1	Discharged to Home or Self Care	46	M	T40.1X1A	Poisoning by heroin, accidental (unintentional), i	1	3		138		0	0	1	1	2	0	0	5	0		0	1	0	1	0	0.1
4	Disch/Trans to Skill Nursing Facility	65	M	A41.9	Sepsis, unspecified organism	0	3	9	139	1	0	0	0	1	2	0	0	5	0		0	1	0	1	0	0.1
3	Discharged to Home or Self Care	83	M	J96.01	Acute respiratory failure with hypoxia	1	3		139		0	0	1	1	2	0	0	5	0		0	1	0	1	0	0.1
4	Discharged to Home or Self Care	49	M	F10.239	Alcohol dependence with withdrawal, unspecified	1	3		142		0	0	1	1	2	0	0	5	1	45	0	1	0	1	0	0.1
14	Disch/Trans to Home Care or Home Health	56	F	J84.10	Pulmonary fibrosis, unspecified	0	2				0	0	0	1	2	0	2	5	0		0	1	0	1	0	0.1
5	Disch/Trans to Home Care or Home Health	83	M	L89.213	Pressure ulcer of right hip, stage 3	0	2				0	0	0	1	2	0	2	5	0		0	1	0	1	0	0.1
5	Disch/Trans to Home Care or Home Health	35	M	E10.10	Type 1 diabetes mellitus with ketoacidosis without	0	2				0	0	0	1	2	0	2	5	1	35	0	1	0	1	0	0.1
8	Disch/Trans to Skill Nursing Facility	85	M	J69.0	Pneumonitis due to inhalation of food and vomit	0	2				0	0	0	1	2	0	2	5	0		0	1	0	1	0	0.1
5	Disch/Trans to Skill Nursing Facility	77	F	I26.99	Other pulmonary embolism without acute cor pulmona	0	2				0	0	0	1	2	0	2	5	0		0	1	0	1	0	0.1
8	Disch/Trans to Skill Nursing Facility	35	M	E10.10	Type 1 diabetes mellitus with ketoacidosis without	0	2				0	0	0	1	2	0	2	5	0		0	1	0	1	0	0.1
8	Discharged to Home or Self Care	64	F	J45.902	Unspecified asthma with status asthmaticus	0	2				0	0	0	1	2	0	2	5	0		0	1	0	1	0	0.1
6	Discharged to Home or Self Care	64	F	I50.23	Acute on chronic systolic (congestive) heart failu	0	2				0	0	0	1	2	0	2	5	0		0	1	0	1	0	0.1
6	Discharged to Home or Self Care	68	F	T83.51XA	Infection and inflammatory reaction due to indwell	0	2				0	0	0	1	2	0	2	5	0		0	1	0	1	0	0.1
6	Discharged to Home or Self Care	67	F	J44.1	Chronic obstructive pulmonary disease with (acute)	0	2				0	0	0	1	2	0	2	5	0		0	1	0	1	0	0.1
7	Discharged to Hospice, Home	86	M	I50.23	Acute on chronic systolic (congestive) heart failu	0	2				0	0	0	1	2	0	2	5	0		0	1	0	1	0	0.1
2	Discharged to Home or Self Care	47	M	A41.9	Sepsis, unspecified organism	1	2		126		0	1	1	1	2	0	0	5	0		0	1	0	1	0	0.1
2	Discharged to Home or Self Care	64	F	T40.2X1A	Poisoning by other opioids, accidental (unintentio	1	2		126		0	1	1	1	2	0	0	5	0		0	1	0	1	0	0.1
2	Discharged to Home or Self Care	49	M	I50.23	Acute on chronic systolic (congestive) heart failu	1	2		127		0	1	1	1	2	0	0	5	0		0	1	0	1	0	0.1
4	Discharged to Home or Self Care	49	M	E11.22	Type 2 diabetes mellitus with diabetic chronic kid	1	2		130		0	1	1	1	2	0	0	5	1	5	1	1	0	1	0	0.1
3	Discharged to Home or Self Care	54	M	A41.9	Sepsis, unspecified organism	1	2		131		0	1	1	1	2	0	0	5	0		0	1	0	1	0	0.1
4	Discharged to Home or Self Care	33	F	T81.4XXA	Infection following a procedure, initial encounter	0	2	8.6	132	1	0	1	0	1	2	0	0	5	0		0	1	0	1	0	0.1
3	Disch/Trans to Home Care or Home Health	80	F	J18.9	Pneumonia, unspecified organism	1	2		133		0	1	1	1	2	0	0	5	0		0	1	0	1	0	0.1
0	Discharged to Home or Self Care	55	M	R10.11	Right upper quadrant pain	0	2	4.9	133	1	0	1	0	1	2	0	0	5	0		0	1	0	1	0	0.1
3	Disch/Trans to Home Care or Home Health	83	F	L03.116	Cellulitis of left lower limb	0	2	11.6	134	1	0	1	0	1	2	0	0	5	0		0	1	0	1	0	0.1
4	Disch/Trans to Skill Nursing Facility	53	M	A41.9	Sepsis, unspecified organism	1	2		134		0	1	1	1	2	0	0	5	0		0	1	0	1	0	0.1
1	Discharged to Home or Self Care	50	F	I25.110	Atherosclerotic heart disease of native coronary a	1	2		134		0	1	1	1	2	0	0	5	0		0	1	0	1	0	0.1
2	Discharged to Home or Self Care	55	M	C22.0	Liver cell carcinoma	1	2	17.4	135	0	0	1	1	1	2	0	0	5	1	31	0	1	0	1	0	0.1
3	Discharged to Home or Self Care	66	M	K92.2	Gastrointestinal hemorrhage, unspecified	1	2		135		0	1	1	1	2	0	0	5	0		0	1	0	1	0	0.1
4	Disch/Xfer in this Fac,Apprvd Swing Bed	84	F	I63.232	Cerebral infarction due to unspecified occlusion o	1	2		136		0	0	1	1	2	0	0	5	0		0	1	0	1	0	0.1
4	Discharged to Home or Self Care	69	F	L03.211	Cellulitis of face	0	2	10	136	1	0	0	0	1	2	0	0	5	1	9	1	1	0	1	0	0.1
3	Discharged to Home or Self Care	57	F	A41.9	Sepsis, unspecified organism	1	2		136		0	0	1	1	2	0	0	5	0		0	1	0	1	0	0.1
1	Discharged to Home or Self Care	32	F	R10.9	Unspecified abdominal pain	0	2	11.9	136	1	0	0	0	1	2	0	0	5	0		0	1	0	1	0	0.1
3	Discharged to Home or Self Care	34	F	K25.4	Chronic or unspecified gastric ulcer with hemorrha	1	2		137		0	0	1	1	2	0	0	5	0		0	1	0	1	0	0.1
3	Disch/Xfer to Another Rehab Fac/Unit	67	M	G40.209	Localization-related (focal) (partial) symptomatic	1	2	15.6	138	0	0	0	1	1	2	0	0	5	0		0	1	0	1	0	0.1
2	Discharged to Home or Self Care	60	F	I12.0	Hypertensive chronic kidney disease with stage 5 c	0	2	11.3	138	1	0	0	0	1	2	0	0	5	0		0	1	0	1	0	0.1
3	Disch/Trans to Home Care or Home Health	73	F	J96.20	Acute and chronic respiratory failure, unspecified	0	2	6.2	140	1	0	0	0	1	2	0	0	5	0		0	1	0	1	0	0.1
4	Discharged to Home or Self Care	65	F	K72.90	Hepatic failure, unspecified without coma	1	2		140		0	0	1	1	2	0	0	5	1	60	0	1	0	1	0	0.1
6	Dis/Tran to HC Inst not def in this list	49	M	E87.1	Hypo-osmolality and hyponatremia	1	1		106		0	1	1	1	0	0	2	5	0		0	1	1	0	0	0.1
8	Disch/Trans to Skill Nursing Facility	90	F	E22.2	Syndrome of inappropriate secretion of antidiureti	1	1		106		0	1	1	1	0	0	2	5	0		0	1	1	0	0	0.1
5	Discharged to Home or Self Care	59	F	S42.201A	Unspecified fracture of upper end of right humerus	1	1		120		0	1	1	1	0	0	2	5	0		0	1	1	0	0	0.1
8	Discharged to Home or Self Care	67	M	I70.202	Unspecified atherosclerosis of native arteries of	1	1		120		0	1	1	1	0	0	2	5	0		0	1	1	0	0	0.1
5	Disch/Trans to Home Care or Home Health	36	M	K70.31	Alcoholic cirrhosis of liver with ascites	1	1		123		0	1	1	1	0	0	2	5	0		0	1	1	0	0	0.1
20	Discharged to Home or Self Care	55	M	R65.21	Severe sepsis with septic shock	1	1	14	125	0	0	1	1	1	0	0	2	5	0		0	1	1	0	0	0.1
30	Disch/Trans to Skill Nursing Facility	47	M	J93.9	Pneumothorax, unspecified	1	1		129		0	1	1	1	0	0	2	5	0		0	1	1	0	0	0.1
6	Discharged to Home or Self Care	55	M	A41.9	Sepsis, unspecified organism	1	1		129		0	1	1	1	0	0	2	5	0		0	1	1	0	0	0.1
11	Discharged to Home or Self Care	48	M	L03.115	Cellulitis of right lower limb	1	1		130		0	1	1	1	0	0	2	5	0		0	1	1	0	0	0.1
11	Disch/Trans to Home Care or Home Health	84	M	A04.7	Enterocolitis due to Clostridium difficile	1	1		131		0	1	1	1	0	0	2	5	0		0	1	1	0	0	0.1
6	Discharged to Home or Self Care	60	M	I48.1	Persistent atrial fibrillation	1	1		131		0	1	1	1	0	0	2	5	0		0	1	1	0	0	0.1
6	Disch/Trans to Skill Nursing Facility	78	M	I63.9	Cerebral infarction, unspecified	1	1	12.8	132	0	0	1	1	1	0	0	2	5	0		0	1	1	0	0	0.1
8	Discharged to Home or Self Care	65	M	J44.1	Chronic obstructive pulmonary disease with (acute)	1	1		132		0	1	1	1	0	0	2	5	0		0	1	1	0	0	0.1
5	Discharged to Home or Self Care	35	F	J44.0	Chronic obstructive pulmonary disease with acute l	1	1		132		0	1	1	1	0	0	2	5	0		0	1	1	0	0	0.1
7	Discharged to Home or Self Care	59	M	M86.8X7	Other osteomyelitis, ankle and foot	1	1		132		0	1	1	1	0	0	2	5	0		0	1	1	0	0	0.1
5	Disch/Trans to Home Care or Home Health	50	F	A41.9	Sepsis, unspecified organism	0	1	10.7	133	1	0	1	0	1	0	0	2	5	0		0	1	1	0	0	0.1
10	Disch/Trans to Home Care or Home Health	87	F	A41.9	Sepsis, unspecified organism	1	1		133		0	1	1	1	0	0	2	5	0		0	1	1	0	0	0.1
4	Discharged to Home or Self Care	58	M	C25.9	Malignant neoplasm of pancreas, unspecified	1	1		133		2	1	1	1	0	0	0	5	0		0	1	1	0	0	0.1
11	Discharged to Home or Self Care	62	M	E11.69	Type 2 diabetes mellitus with other specified comp	1	1	12.2	133	0	0	1	1	1	0	0	2	5	0		0	1	1	0	0	0.1
7	Disch/Trans to Home Care or Home Health	75	F	A41.9	Sepsis, unspecified organism	1	1		134		0	1	1	1	0	0	2	5	0		0	1	1	0	0	0.1
14	Disch/Trans to Home Care or Home Health	70	M	I13.2	Hypertensive heart and chronic kidney disease with	1	1		134		0	1	1	1	0	0	2	5	0		0	1	1	0	0	0.1
7	Disch/Trans to Home Care or Home Health	54	F	A87.9	Viral meningitis, unspecified	1	1		134		0	1	1	1	0	0	2	5	0		0	1	1	0	0	0.1
14	Disch/Trans to Skill Nursing Facility	73	F	A41.9	Sepsis, unspecified organism	1	1		134		0	1	1	1	0	0	2	5	0		0	1	1	0	0	0.1
25	Disch/Trans to Skill Nursing Facility	56	M	J96.02	Acute respiratory failure with hypercapnia	1	1		134		0	1	1	1	0	0	2	5	0		0	1	1	0	0	0.1
6	Discharged to Home or Self Care	54	F	A40.1	Sepsis due to streptococcus, group B	1	1		134		0	1	1	1	0	0	2	5	0		0	1	1	0	0	0.1
6	Disch/Trans to Home Care or Home Health	69	F	A41.9	Sepsis, unspecified organism	1	1		135		0	1	1	1	0	0	2	5	0		0	1	1	0	0	0.1
24	Disch/Trans to Home Care or Home Health	75	M	A41.9	Sepsis, unspecified organism	1	1		135		0	1	1	1	0	0	2	5	0		0	1	1	0	0	0.1
13	Disch/Trans to Home Care or Home Health	75	M	A41.9	Sepsis, unspecified organism	1	1		135		0	1	1	1	0	0	2	5	0		0	1	1	0	0	0.1
9	Discharged to Home or Self Care	78	F	I50.33	Acute on chronic diastolic (congestive) heart fail	1	1		135		0	1	1	1	0	0	2	5	0		0	1	1	0	0	0.1
5	Disch/Trans to Skill Nursing Facility	73	M	A41.9	Sepsis, unspecified organism	1	1		136		0	0	1	1	0	0	2	5	0		0	1	1	0	0	0.1
43	Disch/Xfer to a LTC Hospital	56	M	A41.9	Sepsis, unspecified organism	1	1		136		0	0	1	1	0	0	2	5	0		0	1	1	0	0	0.1
6	Discharged to Home or Self Care	67	F	A41.9	Sepsis, unspecified organism	1	1		136		0	0	1	1	0	0	2	5	0		0	1	1	0	0	0.1
10	Discharged to Home or Self Care	70	M	A41.9	Sepsis, unspecified organism	1	1		136		0	0	1	1	0	0	2	5	0		0	1	1	0	0	0.1
5	Discharged to Home or Self Care	45	F	I26.92	Saddle embolus of pulmonary artery without acute c	1	1		136		0	0	1	1	0	0	2	5	0		0	1	1	0	0	0.1
5	Discharged to Home or Self Care	61	F	N12	Tubulo-interstitial nephritis, not specified as ac	1	1		136		0	0	1	1	0	0	2	5	0		0	1	1	0	0	0.1
28	Disch/Trans Psych Hosp or Distinct Unit	25	M	T18.2XXA	Foreign body in stomach, initial encounter	1	1		137		0	0	1	1	0	0	2	5	0		0	1	1	0	0	0.1
9	Disch/Trans to Skill Nursing Facility	84	F	K92.0	Hematemesis	1	1		137		0	0	1	1	0	0	2	5	0		0	1	1	0	0	0.1
5	Discharged to Home or Self Care	63	F	J18.9	Pneumonia, unspecified organism	1	1		137		0	0	1	1	0	0	2	5	0		0	1	1	0	0	0.1
5	Discharged to Home or Self Care	45	M	E11.21	Type 2 diabetes mellitus with diabetic nephropathy	1	1		137		0	0	1	1	0	0	2	5	0		0	1	1	0	0	0.1
7	Discharged to Home or Self Care	53	M	J96.02	Acute respiratory failure with hypercapnia	1	1		138		0	0	1	1	0	0	2	5	0		0	1	1	0	0	0.1
6	Disch/Trans to Home Care or Home Health	94	F	K57.31	Diverticulosis of large intestine without perforat	1	1		139		0	0	1	1	0	0	2	5	0		0	1	1	0	0	0.1
7	Disch/Trans to Home Care or Home Health	85	M	I50.23	Acute on chronic systolic (congestive) heart failu	1	1		139		0	0	1	1	0	0	2	5	0		0	1	1	0	0	0.1
5	Discharged to Home or Self Care	63	M	A41.9	Sepsis, unspecified organism	1	1		139		0	0	1	1	0	0	2	5	0		0	1	1	0	0	0.1
20	Discharged to Home or Self Care	41	F	A41.9	Sepsis, unspecified organism	1	1		139		0	0	1	1	0	0	2	5	0		0	1	1	0	0	0.1
5	Discharged to Home or Self Care	54	F	I11.0	Hypertensive heart disease with heart failure	1	1		139		0	0	1	1	0	0	2	5	0		0	1	1	0	0	0.1
8	Disch/Trans to Home Care or Home Health	69	F	A41.9	Sepsis, unspecified organism	1	1		140		0	0	1	1	0	0	2	5	0		0	1	1	0	0	0.1
6	Disch/Trans to Skill Nursing Facility	88	M	I12.0	Hypertensive chronic kidney disease with stage 5 c	1	1		140		0	0	1	1	0	0	2	5	0		0	1	1	0	0	0.1
7	Discharged to Home or Self Care	71	M	I50.43	Acute on chronic combined systolic (congestive) an	1	1		140		0	0	1	1	0	0	2	5	0		0	1	1	0	0	0.1
9	Discharged to Home or Self Care	63	F	A41.9	Sepsis, unspecified organism	1	1		141		0	0	1	1	0	0	2	5	0		0	1	1	0	0	0.1
5	Discharged to Home or Self Care	76	F	J96.21	Acute and chronic respiratory failure with hypoxia	1	1		143		0	0	1	1	0	0	2	5	0		0	1	1	0	0	0.1
24	Disch/Trans to Skill Nursing Facility	47	M	N17.0	Acute kidney failure with tubular necrosis	1	1		154		0	0	1	1	0	0	2	5	0		0	1	1	0	0	0.1
4	Disch/Trans to Home Care or Home Health	50	M	A41.01	Sepsis due to Methicillin susceptible Staphylococc	1	5				0	0	1	1	2	0	0	4	1	35	0	0	0	1	0	0.05
3	Discharged to Home or Self Care	93	F	K22.2	Esophageal obstruction	1	5				0	0	1	1	2	0	0	4	0		0	0	0	1	0	0.05
2	Discharged to Home or Self Care	67	M	A41.9	Sepsis, unspecified organism	1	5				0	0	1	1	2	0	0	4	1	28	1	0	0	1	0	0.05
4	Discharged to Home or Self Care	50	M	T82.7XXA	Infection and inflammatory reaction due to other c	1	5				0	0	1	1	2	0	0	4	0		0	0	0	1	0	0.05
3	Discharged to Home or Self Care	52	F	E87.2	Acidosis	0	5		131		0	1	0	1	2	0	0	4	0		0	0	0	1	0	0.05
1	Discharged to Home or Self Care	58	F	A41.9	Sepsis, unspecified organism	0	5	12.5	133	0	0	1	0	1	2	0	0	4	1	8	1	0	0	1	0	0.05
2	Discharged to Home or Self Care	72	F	K72.90	Hepatic failure, unspecified without coma	0	5		138		0	0	0	1	2	0	0	4	1	2	1	0	0	1	0	0.05
4	Disch/Trans to Home Care or Home Health	84	F	K31.811	Angiodysplasia of stomach and duodenum with bleedi	1	4				0	0	1	1	2	0	0	4	0		0	0	0	1	0	0.05
2	Disch/Trans to Home Care or Home Health	80	M	J96.00	Acute respiratory failure, unspecified whether wit	1	4				0	0	1	1	2	0	0	4	1	35	0	0	0	1	0	0.05
4	Disch/Trans to Home Care or Home Health	67	M	I21.4	Non-ST elevation (NSTEMI) myocardial infarction	1	4				0	0	1	1	2	0	0	4	0		0	0	0	1	0	0.05
3	Disch/Trans to Home Care or Home Health	62	F	J44.1	Chronic obstructive pulmonary disease with (acute)	1	4				0	0	1	1	2	0	0	4	0		0	0	0	1	0	0.05
1	Discharged to Home or Self Care	56	M	F10.129	Alcohol abuse with intoxication, unspecified	1	4				0	0	1	1	2	0	0	4	0		0	0	0	1	0	0.05
4	Discharged to Home or Self Care	42	M	A04.7	Enterocolitis due to Clostridium difficile	1	4				0	0	1	1	2	0	0	4	1	82	0	0	0	1	0	0.05
1	Discharged to Home or Self Care	73	M	K57.31	Diverticulosis of large intestine without perforat	1	4				0	0	1	1	2	0	0	4	1	2	1	0	0	1	0	0.05
4	Discharged to Home or Self Care	48	M	J45.901	Unspecified asthma with (acute) exacerbation	1	4				0	0	1	1	2	0	0	4	0		0	0	0	1	0	0.05
2	Discharged to Home or Self Care	48	M	J96.00	Acute respiratory failure, unspecified whether wit	1	4				0	0	1	1	2	0	0	4	1	2	1	0	0	1	0	0.05
2	Discharged to Home or Self Care	48	M	I21.4	Non-ST elevation (NSTEMI) myocardial infarction	1	4				0	0	1	1	2	0	0	4	1	2	1	0	0	1	0	0.05
4	Discharged to Home or Self Care	69	F	K76.6	Portal hypertension	1	4				0	0	1	1	2	0	0	4	1	59	0	0	0	1	0	0.05
3	Discharged to Home or Self Care	69	M	A41.9	Sepsis, unspecified organism	0	4		129		0	1	0	1	2	0	0	4	1	24	1	0	0	1	0	0.05
4	Discharged to Home or Self Care	59	F	I50.33	Acute on chronic diastolic (congestive) heart fail	0	4		131		0	1	0	1	2	0	0	4	1	4	1	0	0	1	0	0.05
3	Discharged to Home or Self Care	54	F	A41.9	Sepsis, unspecified organism	0	4		132		0	1	0	1	2	0	0	4	0		0	0	0	1	0	0.05
2	Discharged to Home or Self Care	75	F	A41.9	Sepsis, unspecified organism	0	4		134		0	1	0	1	2	0	0	4	0		0	0	0	1	0	0.05
4	Disch/Trans to Home Care or Home Health	59	F	I50.33	Acute on chronic diastolic (congestive) heart fail	0	4		135		0	1	0	1	2	0	0	4	0		0	0	0	1	0	0.05
2	Disch/Trans to Home Care or Home Health	58	F	R41.82	Altered mental status, unspecified	0	4		135		0	1	0	1	2	0	0	4	0		0	0	0	1	0	0.05
2	Discharged to Home or Self Care	77	M	A41.9	Sepsis, unspecified organism	0	4		135		0	1	0	1	2	0	0	4	1	29	1	0	0	1	0	0.05
2	Discharged to Home or Self Care	76	M	K91.840	Postprocedural hemorrhage and hematoma of a digest	0	4		137		0	0	0	1	2	0	0	4	0		0	0	0	1	0	0.05
4	Disch/Trans to Skill Nursing Facility	96	F	S72.344A	Nondisplaced spiral fracture of shaft of right fem	0	4		138		0	0	0	1	2	0	0	4	1	36	0	0	0	1	0	0.05
4	Discharged to Home or Self Care	84	M	T80.212A	Local infection due to central venous catheter, in	0	4		139		0	0	0	1	2	0	0	4	1	10	1	0	0	1	0	0.05
4	Disch/Trans to Skill Nursing Facility	96	F	I50.33	Acute on chronic diastolic (congestive) heart fail	0	4		140		0	0	0	1	2	0	0	4	0		0	0	0	1	0	0.05
4	Disch/Trans to Skill Nursing Facility	78	M	I97.618	Postprocedural hemorrhage and hematoma of a circul	1	3				0	0	1	1	2	0	0	4	0		0	0	0	1	0	0.05
4	Discharged to Home or Self Care	63	F	B37.81	Candidal esophagitis	1	3				0	0	1	1	2	0	0	4	1	3	1	0	0	1	0	0.05
1	Discharged to Home or Self Care	83	F	E87.1	Hypo-osmolality and hyponatremia	0	3		128		0	1	0	1	2	0	0	4	0		0	0	0	1	0	0.05
3	Discharged to Home or Self Care	53	F	I21.4	Non-ST elevation (NSTEMI) myocardial infarction	0	3		131		0	1	0	1	2	0	0	4	1	5	1	0	0	1	0	0.05
2	Discharged to Home or Self Care	63	M	G93.6	Cerebral edema	0	3	15.1	131	0	0	1	0	1	2	0	0	4	0		0	0	0	1	0	0.05
2	Discharged to Home or Self Care	90	M	A41.89	Other specified sepsis	0	3		131		0	1	0	1	2	0	0	4	1	19	1	0	0	1	0	0.05
1	Disch/Trans to Skill Nursing Facility	74	F	I95.1	Orthostatic hypotension	0	3		132		0	1	0	1	2	0	0	4	0		0	0	0	1	0	0.05
2	Discharged to Home or Self Care	78	M	J18.9	Pneumonia, unspecified organism	0	3		132		0	1	0	1	2	0	0	4	0		0	0	0	1	0	0.05
2	Discharged to Home or Self Care	62	M	J18.9	Pneumonia, unspecified organism	0	3		132		0	1	0	1	2	0	0	4	0		0	0	0	1	0	0.05
2	Discharged to Home or Self Care	69	F	K72.90	Hepatic failure, unspecified without coma	0	3		132		0	1	0	1	2	0	0	4	0		0	0	0	1	0	0.05
2	Disch/Trans to Home Care or Home Health	74	F	N17.9	Acute kidney failure, unspecified	0	3		133		0	1	0	1	2	0	0	4	0		0	0	0	1	0	0.05
3	Discharged to Home or Self Care	78	F	I12.9	Hypertensive chronic kidney disease with stage 1 t	0	3		133		0	1	0	1	2	0	0	4	1	9	1	0	0	1	0	0.05
4	Discharged to Home or Self Care	56	F	I50.43	Acute on chronic combined systolic (congestive) an	0	3		134		0	1	0	1	2	0	0	4	0		0	0	0	1	0	0.05
3	Disch/Trans to Skill Nursing Facility	75	M	A41.9	Sepsis, unspecified organism	0	3		135		0	1	0	1	2	0	0	4	0		0	0	0	1	0	0.05
3	Disch/Trans to Skill Nursing Facility	95	M	E11.649	Type 2 diabetes mellitus with hypoglycemia without	0	3		135		0	1	0	1	2	0	0	4	0		0	0	0	1	0	0.05
1	Discharged to Home or Self Care	78	F	I67.4	Hypertensive encephalopathy	0	3		135		0	1	0	1	2	0	0	4	0		0	0	0	1	0	0.05
4	Disch/Trans to Home Care or Home Health	76	F	A41.51	Sepsis due to Escherichia coli E. coli	0	3		136		0	0	0	1	2	0	0	4	0		0	0	0	1	0	0.05
2	Discharged to Home or Self Care	61	F	I48.91	Unspecified atrial fibrillation	0	3		136		0	0	0	1	2	0	0	4	0		0	0	0	1	0	0.05
4	Disch/Trans to Skill Nursing Facility	62	M	A41.9	Sepsis, unspecified organism	0	3	12.1	139	0	0	0	0	1	2	0	0	4	0		0	0	0	1	0	0.05
3	Discharged to Home or Self Care	62	F	A41.9	Sepsis, unspecified organism	0	3		139		0	0	0	1	2	0	0	4	0		0	0	0	1	0	0.05
3	Discharged to Home or Self Care	50	M	T43.212A	Poisoning by selective serotonin and norepinephrin	0	3		141		0	0	0	1	2	0	0	4	0		0	0	0	1	0	0.05
3	Disch/Trans to Home Care or Home Health	74	M	E87.6	Hypokalemia	0	3		142		0	0	0	1	2	0	0	4	0		0	0	0	1	0	0.05
4	Dis/Tran to HC Inst not def in this list	80	M	A41.51	Sepsis due to Escherichia coli E. coli	1	2				0	0	1	1	2	0	0	4	0		0	0	0	1	0	0.05
2	Disch/Trans Psych Hosp or Distinct Unit	40	M	K92.0	Hematemesis	1	2				0	0	1	1	2	0	0	4	0		0	0	0	1	0	0.05
2	Disch/Trans to Court/Law Enforcement	37	M	T78.3XXA	Angioneurotic edema, initial encounter	1	2				0	0	1	1	2	0	0	4	0		0	0	0	1	0	0.05
4	Disch/Trans to Home Care or Home Health	69	F	I21.4	Non-ST elevation (NSTEMI) myocardial infarction	1	2				0	0	1	1	2	0	0	4	0		0	0	0	1	0	0.05
3	Disch/Trans to Home Care or Home Health	84	F	I50.43	Acute on chronic combined systolic (congestive) an	1	2				0	0	1	1	2	0	0	4	0		0	0	0	1	0	0.05
4	Disch/Trans to Home Care or Home Health	86	M	I12.0	Hypertensive chronic kidney disease with stage 5 c	1	2				0	0	1	1	2	0	0	4	0		0	0	0	1	0	0.05
3	Discharged to Home or Self Care	58	F	T42.0X1A	Poisoning by hydantoin derivatives, accidental (un	1	2				0	0	1	1	2	0	0	4	0		0	0	0	1	0	0.05
3	Discharged to Home or Self Care	34	F	K25.4	Chronic or unspecified gastric ulcer with hemorrha	1	2				0	0	1	1	2	0	0	4	1	3	1	0	0	1	0	0.05
2	Discharged to Home or Self Care	71	M	K92.2	Gastrointestinal hemorrhage, unspecified	1	2				0	0	1	1	2	0	0	4	1	63	0	0	0	1	0	0.05
1	Discharged to Home or Self Care	41	M	K91.89	Other postprocedural complications and disorders o	1	2				0	0	1	1	2	0	0	4	0		0	0	0	1	0	0.05
2	Discharged to Home or Self Care	60	F	K51.311	Ulcerative (chronic) rectosigmoiditis with rectal	1	2				0	0	1	1	2	0	0	4	0		0	0	0	1	0	0.05
1	Discharged to Home or Self Care	56	M	J95.811	Postprocedural pneumothorax	1	2				0	0	1	1	2	0	0	4	0		0	0	0	1	0	0.05
4	Discharged to Home or Self Care	79	F	I50.33	Acute on chronic diastolic (congestive) heart fail	1	2				0	0	1	1	2	0	0	4	1	122	0	0	0	1	0	0.05
4	Discharged to Home or Self Care	34	F	E05.00	Thyrotoxicosis with diffuse goiter without thyroto	1	2				0	0	1	1	2	0	0	4	0		0	0	0	1	0	0.05
2	Discharged to Home or Self Care	40	F	L03.311	Cellulitis of abdominal wall	1	2				0	0	1	1	2	0	0	4	0		0	0	0	1	0	0.05
2	Discharged to Home or Self Care	73	M	J96.02	Acute respiratory failure with hypercapnia	1	2				0	0	1	1	2	0	0	4	0		0	0	0	1	0	0.05
2	Disch/Trans to Home Care or Home Health	81	M	N17.9	Acute kidney failure, unspecified	0	2		120		0	1	0	1	2	0	0	4	0		0	0	0	1	0	0.05
2	Discharged to Home or Self Care	58	F	S06.4X0A	Epidural hemorrhage without loss of consciousness,	0	2	12.9	124	0	0	1	0	1	2	0	0	4	1	11	1	0	0	1	0	0.05
3	Discharged to Home or Self Care	57	F	A41.9	Sepsis, unspecified organism	0	2		125		0	1	0	1	2	0	0	4	1	7	1	0	0	1	0	0.05
3	Discharged to Home or Self Care	39	F	A40.9	Streptococcal sepsis, unspecified	0	2		131		0	1	0	1	2	0	0	4	0		0	0	0	1	0	0.05
4	Disch/Trans to Home Care or Home Health	67	F	A41.9	Sepsis, unspecified organism	0	2		132		0	1	0	1	2	0	0	4	0		0	0	0	1	0	0.05
3	Discharged to Home or Self Care	72	M	A41.9	Sepsis, unspecified organism	0	2		132		0	1	0	1	2	0	0	4	0		0	0	0	1	0	0.05
1	Disch/Trans to Fac Cust/Supp Care	92	M	I50.23	Acute on chronic systolic (congestive) heart failu	0	2		133		0	1	0	1	2	0	0	4	1	3	1	0	0	1	0	0.05
3	Discharged to Home or Self Care	67	M	A41.9	Sepsis, unspecified organism	0	2		133		0	1	0	1	2	0	0	4	0		0	0	0	1	0	0.05
4	Discharged to Home or Self Care	63	F	A41.9	Sepsis, unspecified organism	0	2		133		0	1	0	1	2	0	0	4	0		0	0	0	1	0	0.05
2	Disch/Trans to Skill Nursing Facility	82	F	A41.9	Sepsis, unspecified organism	0	2		134		0	1	0	1	2	0	0	4	0		0	0	0	1	0	0.05
2	Discharged to Home or Self Care	56	M	L03.113	Cellulitis of right upper limb	0	2		134		0	1	0	1	2	0	0	4	0		0	0	0	1	0	0.05
4	Discharged to Home or Self Care	54	M	I50.9	Heart failure, unspecified	0	2		134		0	1	0	1	2	0	0	4	0		0	0	0	1	0	0.05
4	Discharged to Home or Self Care	70	F	A41.9	Sepsis, unspecified organism	0	2		135		0	1	0	1	2	0	0	4	0		0	0	0	1	0	0.05
1	Discharged to Home or Self Care	42	M	J45.901	Unspecified asthma with (acute) exacerbation	0	2		135		0	1	0	1	2	0	0	4	0		0	0	0	1	0	0.05
3	Discharged to Home or Self Care	72	F	I50.43	Acute on chronic combined systolic (congestive) an	0	2		135		0	1	0	1	2	0	0	4	0		0	0	0	1	0	0.05
3	Discharged to Home or Self Care	64	F	G81.94	Hemiplegia, unspecified affecting left nondominant	0	2		135		0	1	0	1	2	0	0	4	0		0	0	0	1	0	0.05
3	Discharged to Home or Self Care	19	M	I88.9	Nonspecific lymphadenitis, unspecified	0	2		135		0	1	0	1	2	0	0	4	0		0	0	0	1	0	0.05
1	Discharged to Home or Self Care	44	F	N39.0	Urinary tract infection, site not specified	0	2		135		0	1	0	1	2	0	0	4	0		0	0	0	1	0	0.05
3	Dis/Tran to HC Inst not def in this list	87	M	M47.816	Spondylosis without myelopathy or radiculopathy, l	0	2		136		0	0	0	1	2	0	0	4	0		0	0	0	1	0	0.05
3	Disch/Trans to Skill Nursing Facility	76	F	N17.9	Acute kidney failure, unspecified	0	2		136		0	0	0	1	2	0	0	4	0		0	0	0	1	0	0.05
3	Discharged to Home or Self Care	58	F	N17.9	Acute kidney failure, unspecified	0	2		136		0	0	0	1	2	0	0	4	0		0	0	0	1	0	0.05
2	Discharged to Home or Self Care	60	F	A41.9	Sepsis, unspecified organism	0	2		136		0	0	0	1	2	0	0	4	0		0	0	0	1	0	0.05
2	Discharged to Home or Self Care	74	F	A41.9	Sepsis, unspecified organism	0	2		137		0	0	0	1	2	0	0	4	0		0	0	0	1	0	0.05
2	Discharged to Hospice, Home	92	F	J84.112	Idiopathic pulmonary fibrosis	0	2		137		0	0	0	1	2	0	0	4	0		0	0	0	1	0	0.05
1	Dis/Tran to HC Inst not def in this list	58	M	T83.51XA	Infection and inflammatory reaction due to indwell	0	2		138		0	0	0	1	2	0	0	4	0		0	0	0	1	0	0.05
3	Disch/Trans to Home Care or Home Health	75	F	A28.1	Cat-scratch disease	0	2		138		0	0	0	1	2	0	0	4	0		0	0	0	1	0	0.05
3	Discharged to Home or Self Care	73	M	J15.1	Pneumonia due to Pseudomonas	0	2	13	138	0	0	0	0	1	2	0	0	4	0		0	0	0	1	0	0.05
4	Discharged to Home or Self Care	83	M	A41.9	Sepsis, unspecified organism	0	2		138		0	0	0	1	2	0	0	4	0		0	0	0	1	0	0.05
2	Discharged to Home or Self Care	74	F	A41.9	Sepsis, unspecified organism	0	2		139		0	0	0	1	2	0	0	4	1	65	0	0	0	1	0	0.05
1	Discharged to Home or Self Care	40	F	I26.99	Other pulmonary embolism without acute cor pulmona	0	2		139		0	0	0	1	2	0	0	4	0		0	0	0	1	0	0.05
1	Discharged to Home or Self Care	21	F	B17.9	Acute viral hepatitis, unspecified	0	2		139		0	0	0	1	2	0	0	4	0		0	0	0	1	0	0.05
4	Disch/Trans to Home Care or Home Health	79	F	I21.4	Non-ST elevation (NSTEMI) myocardial infarction	0	2		140		0	0	0	1	2	0	0	4	0		0	0	0	1	0	0.05
1	Discharged to Home or Self Care	45	F	J45.901	Unspecified asthma with (acute) exacerbation	0	2		140		0	0	0	1	2	0	0	4	0		0	0	0	1	0	0.05
2	Disch/Trans to Skill Nursing Facility	78	F	A41.9	Sepsis, unspecified organism	0	2		144		0	0	0	1	2	0	0	4	0		0	0	0	1	0	0.05
9	Dis/Tran to HC Inst not def in this list	89	F	S22.42XA	Multiple fractures of ribs, left side, initial enc	1	1				0	0	1	1	0	0	2	4	0		0	0	1	0	0	0.05
7	Dis/Tran to HC Inst not def in this list	82	M	I21.09	ST elevation (STEMI) myocardial infarction involvi	1	1				0	0	1	1	0	0	2	4	0		0	0	1	0	0	0.05
14	Disch/Trans to Fac Cust/Supp Care	39	M	M84.58XA	Pathological fracture in neoplastic disease, other	1	1				0	0	1	1	0	0	2	4	0		0	0	1	0	0	0.05
7	Disch/Trans to Home Care or Home Health	71	M	A41.02	Sepsis due to Methicillin resistant Staphylococcus	1	1				0	0	1	1	0	0	2	4	0		0	0	1	0	0	0.05
9	Disch/Trans to Home Care or Home Health	73	F	I82.412	Acute embolism and thrombosis of left femoral vein	1	1				0	0	1	1	0	0	2	4	0		0	0	1	0	0	0.05
38	Disch/Trans to Home Care or Home Health	65	F	T84.53XA	Infection and inflammatory reaction due to interna	1	1				0	0	1	1	0	0	2	4	0		0	0	1	0	0	0.05
14	Disch/Trans to Home Care or Home Health	75	M	R62.7	Adult failure to thrive	1	1				0	0	1	1	0	0	2	4	0		0	0	1	0	0	0.05
7	Disch/Trans to Home Care or Home Health	79	F	K75.81	Nonalcoholic steatohepatitis (NASH)	1	1				0	0	1	1	0	0	2	4	0		0	0	1	0	0	0.05
5	Disch/Trans to Home Care or Home Health	87	F	S72.012A	Unspecified intracapsular fracture of left femur,	1	1				0	0	1	1	0	0	2	4	0		0	0	1	0	0	0.05
5	Disch/Trans to Home Care or Home Health	49	F	L27.0	Generalized skin eruption due to drugs and medicam	1	1				0	0	1	1	0	0	2	4	0		0	0	1	0	0	0.05
25	Disch/Trans to Home Care or Home Health	58	F	L02.811	Cutaneous abscess of head any part, except face	1	1				0	0	1	1	0	0	2	4	0		0	0	1	0	0	0.05
9	Disch/Trans to Home Care or Home Health	88	M	I44.2	Atrioventricular block, complete	1	1				0	0	1	1	0	0	2	4	0		0	0	1	0	0	0.05
6	Disch/Trans to Home Care or Home Health	34	F	T81.31XA	Disruption of external operation (surgical) wound,	1	1				0	0	1	1	0	0	2	4	0		0	0	1	0	0	0.05
7	Disch/Trans to Home Care or Home Health	61	M	T27.3XXA	Burn of respiratory tract, part unspecified, initi	1	1				0	0	1	1	0	0	2	4	0		0	0	1	0	0	0.05
10	Disch/Trans to Home Care or Home Health	70	F	T82.7XXA	Infection and inflammatory reaction due to other c	1	1				0	0	1	1	0	0	2	4	0		0	0	1	0	0	0.05
5	Disch/Trans to Skill Nursing Facility	50	F	A41.9	Sepsis, unspecified organism	1	1				0	0	1	1	0	0	2	4	0		0	0	1	0	0	0.05
11	Disch/Trans to Skill Nursing Facility	72	M	J69.0	Pneumonitis due to inhalation of food and vomit	1	1				0	0	1	1	0	0	2	4	0		0	0	1	0	0	0.05
5	Disch/Trans to Skill Nursing Facility	82	F	I21.4	Non-ST elevation (NSTEMI) myocardial infarction	1	1				0	0	1	1	0	0	2	4	0		0	0	1	0	0	0.05
16	Disch/Trans to Skill Nursing Facility	64	M	A41.9	Sepsis, unspecified organism	1	1				0	0	1	1	0	0	2	4	0		0	0	1	0	0	0.05
15	Disch/Trans to Skill Nursing Facility	83	F	J96.00	Acute respiratory failure, unspecified whether wit	1	1				0	0	1	1	0	0	2	4	0		0	0	1	0	0	0.05
33	Disch/Trans to Skill Nursing Facility	50	F	G04.90	Encephalitis and encephalomyelitis, unspecified	1	1				0	0	1	1	0	0	2	4	0		0	0	1	0	0	0.05
10	Disch/Trans to Skill Nursing Facility	56	F	A41.59	Other Gram-negative sepsis	1	1				0	0	1	1	0	0	2	4	0		0	0	1	0	0	0.05
16	Disch/Trans to Skill Nursing Facility	37	M	I33.0	Acute and subacute infective endocarditis	1	1				0	0	1	1	0	0	2	4	0		0	0	1	0	0	0.05
10	Disch/Trans to Skill Nursing Facility	67	F	I49.3	Ventricular premature depolarization	1	1				0	0	1	1	0	0	2	4	0		0	0	1	0	0	0.05
5	Disch/Trans to Skill Nursing Facility	46	M	E11.69	Type 2 diabetes mellitus with other specified comp	1	1				0	0	1	1	0	0	2	4	0		0	0	1	0	0	0.05
14	Disch/Trans to Skill Nursing Facility	73	M	A41.53	Sepsis due to Serratia	1	1				0	0	1	1	0	0	2	4	0		0	0	1	0	0	0.05
6	Discharged to Home or Self Care	59	M	K50.90	Crohns disease, unspecified, without complications	1	1				0	0	1	1	0	0	2	4	0		0	0	1	0	0	0.05
6	Discharged to Home or Self Care	79	F	A08.4	Viral intestinal infection, unspecified	1	1				0	0	1	1	0	0	2	4	0		0	0	1	0	0	0.05
10	Discharged to Home or Self Care	51	F	J44.1	Chronic obstructive pulmonary disease with (acute)	1	1				0	0	1	1	0	0	2	4	0		0	0	1	0	0	0.05
8	Discharged to Home or Self Care	60	M	J85.2	Abscess of lung without pneumonia	1	1				0	0	1	1	0	0	2	4	0		0	0	1	0	0	0.05
9	Discharged to Home or Self Care	23	M	K04.7	Periapical abscess without sinus	1	1				0	0	1	1	0	0	2	4	0		0	0	1	0	0	0.05
5	Discharged to Home or Self Care	76	F	K80.00	Calculus of gallbladder with acute cholecystitis w	1	1				0	0	1	1	0	0	2	4	0		0	0	1	0	0	0.05
5	Discharged to Home or Self Care	63	F	A41.9	Sepsis, unspecified organism	1	1				0	0	1	1	0	0	2	4	0		0	0	1	0	0	0.05
5	Discharged to Home or Self Care	86	F	I63.8	Other cerebral infarction	1	1				0	0	1	1	0	0	2	4	0		0	0	1	0	0	0.05
8	Discharged to Home or Self Care	59	F	M50.12	Cervical disc disorder with radiculopathy, mid-cer	1	1				0	0	1	1	0	0	2	4	0		0	0	1	0	0	0.05
5	Discharged to Home or Self Care	56	M	K70.10	Alcoholic hepatitis without ascites	1	1				0	0	1	1	0	0	2	4	0		0	0	1	0	0	0.05
2	Discharged to Home or Self Care	61	M	C34.12	Malignant neoplasm of upper lobe, left bronchus or	1	1				2	0	1	1	0	0	0	4	0		0	0	1	0	0	0.05
16	Discharged to Home or Self Care	73	M	J44.9	Chronic obstructive pulmonary disease, unspecified	1	1				0	0	1	1	0	0	2	4	0		0	0	1	0	0	0.05
9	Discharged to Home or Self Care	71	M	K86.3	Pseudocyst of pancreas	1	1				0	0	1	1	0	0	2	4	0		0	0	1	0	0	0.05
5	Discharged to Home or Self Care	65	F	I50.33	Acute on chronic diastolic (congestive) heart fail	1	1				0	0	1	1	0	0	2	4	0		0	0	1	0	0	0.05
6	Discharged to Home or Self Care	59	M	A40.8	Other streptococcal sepsis	1	1				0	0	1	1	0	0	2	4	0		0	0	1	0	0	0.05
12	Discharged to Home or Self Care	56	M	K85.9	Acute pancreatitis, unspecified	1	1				0	0	1	1	0	0	2	4	0		0	0	1	0	0	0.05
6	Discharged to Home or Self Care	57	M	I50.33	Acute on chronic diastolic (congestive) heart fail	1	1				0	0	1	1	0	0	2	4	0		0	0	1	0	0	0.05
5	Discharged to Hospice, Home	78	M	T85.79XA	Infection and inflammatory reaction due to other i	1	1				0	0	1	1	0	0	2	4	0		0	0	1	0	0	0.05
3	Discharged to Home or Self Care	57	M	G89.3	Neoplasm related pain (acute) (chronic)	0	1		129		2	1	0	1	0	0	0	4	0		0	0	1	0	0	0.05
11	Disch/Trans to Skill Nursing Facility	79	M	A41.9	Sepsis, unspecified organism	0	1		131		0	1	0	1	0	0	2	4	0		0	0	1	0	0	0.05
5	Discharged to Home or Self Care	73	F	A41.9	Sepsis, unspecified organism	0	1		131		0	1	0	1	0	0	2	4	0		0	0	1	0	0	0.05
8	Discharged to Home or Self Care	50	M	M86.9	Osteomyelitis, unspecified	0	1		133		0	1	0	1	0	0	2	4	0		0	0	1	0	0	0.05
7	Discharged to Home or Self Care	18	M	J18.9	Pneumonia, unspecified organism	0	1		133		0	1	0	1	0	0	2	4	0		0	0	1	0	0	0.05
6	Disch/Trans to Skill Nursing Facility	91	F	I50.33	Acute on chronic diastolic (congestive) heart fail	0	1		134		0	1	0	1	0	0	2	4	0		0	0	1	0	0	0.05
5	Disch/Trans to Skill Nursing Facility	77	F	A41.9	Sepsis, unspecified organism	0	1		134		0	1	0	1	0	0	2	4	0		0	0	1	0	0	0.05
6	Discharged to Home or Self Care	60	F	A41.9	Sepsis, unspecified organism	0	1	13.5	134	0	0	1	0	1	0	0	2	4	0		0	0	1	0	0	0.05
5	Discharged to Home or Self Care	80	M	G93.41	Metabolic encephalopathy	0	1		134		0	1	0	1	0	0	2	4	0		0	0	1	0	0	0.05
1	Discharged to Home or Self Care	82	M	K57.91	Diverticulosis of intestine, part unspecified, wit	1	1	8.3	134	1	0	1	1	1	0	0	0	4	0		0	0	1	0	0	0.05
14	Disch/Trans to Skill Nursing Facility	61	F	A41.9	Sepsis, unspecified organism	0	1		135		0	1	0	1	0	0	2	4	0		0	0	1	0	0	0.05
6	Disch/Trans to Home Care or Home Health	79	F	S42.411A	Displaced simple supracondylar fracture without in	0	1		136		0	0	0	1	0	0	2	4	0		0	0	1	0	0	0.05
14	Disch/Trans to Skill Nursing Facility	76	M	A41.9	Sepsis, unspecified organism	0	1		136		0	0	0	1	0	0	2	4	0		0	0	1	0	0	0.05
14	Disch/Trans to Skill Nursing Facility	99	F	N17.9	Acute kidney failure, unspecified	0	1		136		0	0	0	1	0	0	2	4	0		0	0	1	0	0	0.05
8	Disch/Trans to Skill Nursing Facility	73	M	I21.4	Non-ST elevation (NSTEMI) myocardial infarction	0	1		136		0	0	0	1	0	0	2	4	0		0	0	1	0	0	0.05
8	Disch/Trans to Skill Nursing Facility	89	F	I49.5	Sick sinus syndrome	0	1		136		0	0	0	1	0	0	2	4	0		0	0	1	0	0	0.05
5	Disch/Trans to Skill Nursing Facility	68	M	R55	Syncope and collapse	0	1		136		0	0	0	1	0	0	2	4	0		0	0	1	0	0	0.05
7	Discharged to Home or Self Care	64	F	J95.03	Malfunction of tracheostomy stoma	0	1		136		0	0	0	1	0	0	2	4	0		0	0	1	0	0	0.05
4	Dis/Tran to HC Inst not def in this list	58	M	T81.4XXA	Infection following a procedure, initial encounter	1	1	9.9	137	1	0	0	1	1	0	0	0	4	0		0	0	1	0	0	0.05
6	Disch/Trans to Home Care or Home Health	53	M	A41.9	Sepsis, unspecified organism	0	1		137		0	0	0	1	0	0	2	4	0		0	0	1	0	0	0.05
6	Disch/Trans to Skill Nursing Facility	87	F	I63.412	Cerebral infarction due to embolism of left middle	0	1		137		0	0	0	1	0	0	2	4	0		0	0	1	0	0	0.05
6	Disch/Trans to Skill Nursing Facility	78	F	S22.089A	Unspecified fracture of T11-T12 vertebra, initial	0	1	13.7	137	0	0	0	0	1	0	0	2	4	0		0	0	1	0	0	0.05
9	Disch/Trans to Skill Nursing Facility	85	M	A41.9	Sepsis, unspecified organism	0	1		138		0	0	0	1	0	0	2	4	0		0	0	1	0	0	0.05
8	Disch/Trans to Skill Nursing Facility	91	M	I50.33	Acute on chronic diastolic (congestive) heart fail	0	1		138		0	0	0	1	0	0	2	4	0		0	0	1	0	0	0.05
6	Discharged to Home or Self Care	55	F	A08.4	Viral intestinal infection, unspecified	0	1		138		0	0	0	1	0	0	2	4	0		0	0	1	0	0	0.05
14	Disch/Trans to Skill Nursing Facility	80	M	A41.9	Sepsis, unspecified organism	0	1		139		0	0	0	1	0	0	2	4	0		0	0	1	0	0	0.05
7	Disch/Trans to Skill Nursing Facility	66	F	I50.33	Acute on chronic diastolic (congestive) heart fail	0	1		139		0	0	0	1	0	0	2	4	0		0	0	1	0	0	0.05
6	Discharged to Home or Self Care	93	F	I21.09	ST elevation (STEMI) myocardial infarction involvi	0	1	12.1	139	0	0	0	0	1	0	0	2	4	0		0	0	1	0	0	0.05
5	Discharged to Home or Self Care	68	F	A09	Infectious gastroenteritis and colitis, unspecifie	0	1		139		0	0	0	1	0	0	2	4	0		0	0	1	0	0	0.05
6	Disch/Trans to Skill Nursing Facility	76	F	I50.33	Acute on chronic diastolic (congestive) heart fail	0	1		140		0	0	0	1	0	0	2	4	0		0	0	1	0	0	0.05
6	Discharged to Home or Self Care	58	F	J10.00	Influenza due to other identified influenza virus	0	1		140		0	0	0	1	0	0	2	4	0		0	0	1	0	0	0.05
9	Disch/Trans to Skill Nursing Facility	67	M	A41.9	Sepsis, unspecified organism	0	1		142		0	0	0	1	0	0	2	4	0		0	0	1	0	0	0.05
10	Disch/Xfer to Another Rehab Fac/Unit	59	F	A41.9	Sepsis, unspecified organism	0	1		142		0	0	0	1	0	0	2	4	0		0	0	1	0	0	0.05
5	Discharged to Home or Self Care	59	F	J44.1	Chronic obstructive pulmonary disease with (acute)	0	1	14.1	142	0	0	0	0	1	0	0	2	4	0		0	0	1	0	0	0.05
5	Disch/Trans to Skill Nursing Facility	81	M	J18.9	Pneumonia, unspecified organism	0	1		144		0	0	0	1	0	0	2	4	0		0	0	1	0	0	0.05
2	Dis/Tran to HC Inst not def in this list	79	M	J18.9	Pneumonia, unspecified organism	0	5				0	0	0	1	2	0	0	3	0		0	0	0	1	0	0.05
1	Disch/Trans Psych Hosp or Distinct Unit	62	M	T39.1X1A	Poisoning by 4-Aminophenol derivatives, accidental	0	5				0	0	0	1	2	0	0	3	0		0	0	0	1	0	0.05
4	Disch/Trans to Skill Nursing Facility	76	M	D62	Acute posthemorrhagic anemia	0	5				0	0	0	1	2	0	0	3	0		0	0	0	1	0	0.05
3	Discharged to Home or Self Care	58	F	A41.9	Sepsis, unspecified organism	0	5				0	0	0	1	2	0	0	3	0		0	0	0	1	0	0.05
2	Discharged to Home or Self Care	67	M	A41.9	Sepsis, unspecified organism	0	5				0	0	0	1	2	0	0	3	1	5	1	0	0	1	0	0.05
3	Discharged to Home or Self Care	53	M	K80.70	Calculus of gallbladder and bile duct without chol	0	5				0	0	0	1	2	0	0	3	0		0	0	0	1	0	0.05
3	Discharged to Home or Self Care	78	M	J18.9	Pneumonia, unspecified organism	0	5				0	0	0	1	2	0	0	3	0		0	0	0	1	0	0.05
2	Dis/Tran to HC Inst not def in this list	90	F	I50.33	Acute on chronic diastolic (congestive) heart fail	0	4				0	0	0	1	2	0	0	3	1	85	0	0	0	1	0	0.05
2	Disch/Trans to Home Care or Home Health	78	M	I50.23	Acute on chronic systolic (congestive) heart failu	0	4				0	0	0	1	2	0	0	3	0		0	0	0	1	0	0.05
3	Disch/Trans to Skill Nursing Facility	49	M	J69.0	Pneumonitis due to inhalation of food and vomit	0	4				0	0	0	1	2	0	0	3	1	121	0	0	0	1	0	0.05
4	Discharged to Home or Self Care	76	F	I50.9	Heart failure, unspecified	0	4				0	0	0	1	2	0	0	3	1	41	0	0	0	1	0	0.05
3	Discharged to Home or Self Care	80	M	E87.5	Hyperkalemia	0	4				0	0	0	1	2	0	0	3	0		0	0	0	1	0	0.05
2	Discharged to Home or Self Care	72	M	J44.1	Chronic obstructive pulmonary disease with (acute)	0	4				0	0	0	1	2	0	0	3	1	76	0	0	0	1	0	0.05
4	Discharged to Home or Self Care	72	M	A41.9	Sepsis, unspecified organism	0	4				0	0	0	1	2	0	0	3	0		0	0	0	1	0	0.05
1	Discharged to Home or Self Care	47	F	T80.219A	Unspecified infection due to central venous cathet	0	4				0	0	0	1	2	0	0	3	0		0	0	0	1	0	0.05
2	Discharged to Home or Self Care	59	M	J18.9	Pneumonia, unspecified organism	0	4				0	0	0	1	2	0	0	3	0		0	0	0	1	0	0.05
3	Discharged to Home or Self Care	54	F	A41.9	Sepsis, unspecified organism	0	4				0	0	0	1	2	0	0	3	1	39	0	0	0	1	0	0.05
4	Discharged to Home or Self Care	62	F	J44.1	Chronic obstructive pulmonary disease with (acute)	0	4				0	0	0	1	2	0	0	3	1	91	0	0	0	1	0	0.05
3	Discharged to Home or Self Care	46	M	N17.9	Acute kidney failure, unspecified	0	4				0	0	0	1	2	0	0	3	1	128	0	0	0	1	0	0.05
1	Discharged to Home or Self Care	74	M	K57.33	Diverticulitis of large intestine without perforat	0	4				0	0	0	1	2	0	0	3	0		0	0	0	1	0	0.05
2	Discharged to Home or Self Care	69	F	K75.81	Nonalcoholic steatohepatitis (NASH)	0	4				0	0	0	1	2	0	0	3	1	5	1	0	0	1	0	0.05
3	Disch/Trans Psych Hosp or Distinct Unit	62	M	T54.92XA	Toxic effect of unspecified corrosive substance, i	0	3				0	0	0	1	2	0	0	3	0		0	0	0	1	0	0.05
2	Disch/Trans to Home Care or Home Health	84	F	I21.4	Non-ST elevation (NSTEMI) myocardial infarction	0	3				0	0	0	1	2	0	0	3	1	3	1	0	0	1	0	0.05
4	Disch/Trans to Skill Nursing Facility	77	F	J69.0	Pneumonitis due to inhalation of food and vomit	0	3				0	0	0	1	2	0	0	3	1	80	0	0	0	1	0	0.05
3	Discharged to Home or Self Care	58	M	K85.9	Acute pancreatitis, unspecified	0	3				0	0	0	1	2	0	0	3	0		0	0	0	1	0	0.05
1	Discharged to Home or Self Care	78	M	A41.9	Sepsis, unspecified organism	0	3				0	0	0	1	2	0	0	3	1	13	1	0	0	1	0	0.05
3	Discharged to Home or Self Care	57	F	N17.9	Acute kidney failure, unspecified	0	3				0	0	0	1	2	0	0	3	0		0	0	0	1	0	0.05
2	Discharged to Home or Self Care	76	M	L03.116	Cellulitis of left lower limb	0	3				0	0	0	1	2	0	0	3	0		0	0	0	1	0	0.05
2	Discharged to Home or Self Care	78	F	A41.9	Sepsis, unspecified organism	0	3				0	0	0	1	2	0	0	3	0		0	0	0	1	0	0.05
2	Discharged to Home or Self Care	55	F	A41.89	Other specified sepsis	0	3				0	0	0	1	2	0	0	3	1	24	1	0	0	1	0	0.05
4	Discharged to Home or Self Care	40	F	H05.012	Cellulitis of left orbit	0	3				0	0	0	1	2	0	0	3	0		0	0	0	1	0	0.05
2	Discharged to Home or Self Care	42	F	A41.9	Sepsis, unspecified organism	0	3				0	0	0	1	2	0	0	3	0		0	0	0	1	0	0.05
2	Discharged to Home or Self Care	76	M	A41.9	Sepsis, unspecified organism	0	3				0	0	0	1	2	0	0	3	0		0	0	0	1	0	0.05
2	Discharged to Home or Self Care	48	F	I95.1	Orthostatic hypotension	0	3				0	0	0	1	2	0	0	3	0		0	0	0	1	0	0.05
4	Discharged to Home or Self Care	83	M	I21.4	Non-ST elevation (NSTEMI) myocardial infarction	0	3				0	0	0	1	2	0	0	3	1	46	0	0	0	1	0	0.05
2	Discharged to Home or Self Care	83	M	I21.4	Non-ST elevation (NSTEMI) myocardial infarction	0	3				0	0	0	1	2	0	0	3	1	59	0	0	0	1	0	0.05
2	Discharged to Home or Self Care	67	M	E16.2	Hypoglycemia, unspecified	0	3				0	0	0	1	2	0	0	3	0		0	0	0	1	0	0.05
2	Dis/Tran to HC Inst not def in this list	66	F	K57.32	Diverticulitis of large intestine without perforat	0	2				0	0	0	1	2	0	0	3	0		0	0	0	1	0	0.05
4	Disch/Trans Psych Hosp or Distinct Unit	78	M	T14.91	Suicide attempt	0	2				0	0	0	1	2	0	0	3	0		0	0	0	1	0	0.05
2	Disch/Trans Psych Hosp or Distinct Unit	35	M	T48.1X2A	Poisoning by skeletal muscle relaxants neuromuscul	0	2				0	0	0	1	2	0	0	3	0		0	0	0	1	0	0.05
2	Disch/Trans Psych Hosp or Distinct Unit	18	F	T50.901A	Poisoning by unspecified drugs, medicaments and bi	0	2				0	0	0	1	2	0	0	3	0		0	0	0	1	0	0.05
3	Disch/Trans to Home Care or Home Health	92	F	J84.112	Idiopathic pulmonary fibrosis	0	2				0	0	0	1	2	0	0	3	1	43	0	0	0	1	0	0.05
1	Disch/Trans to Home Care or Home Health	74	M	I26.99	Other pulmonary embolism without acute cor pulmona	0	2				0	0	0	1	2	0	0	3	0		0	0	0	1	0	0.05
3	Disch/Trans to Skill Nursing Facility	84	F	I63.9	Cerebral infarction, unspecified	0	2				0	0	0	1	2	0	0	3	0		0	0	0	1	0	0.05
4	Disch/Trans to Skill Nursing Facility	83	F	A41.9	Sepsis, unspecified organism	0	2				0	0	0	1	2	0	0	3	1	93	0	0	0	1	0	0.05
4	Disch/Trans to Skill Nursing Facility	82	F	A41.9	Sepsis, unspecified organism	0	2				0	0	0	1	2	0	0	3	1	26	1	0	0	1	0	0.05
3	Disch/Trans to Skill Nursing Facility	92	M	I47.1	Supraventricular tachycardia	0	2				0	0	0	1	2	0	0	3	0		0	0	0	1	0	0.05
2	Discharged to Home or Self Care	82	F	N17.9	Acute kidney failure, unspecified	0	2				0	0	0	1	2	0	0	3	0		0	0	0	1	0	0.05
3	Discharged to Home or Self Care	57	F	G40.209	Localization-related (focal) (partial) symptomatic	0	2				0	0	0	1	2	0	0	3	0		0	0	0	1	0	0.05
2	Discharged to Home or Self Care	73	F	I50.23	Acute on chronic systolic (congestive) heart failu	0	2				0	0	0	1	2	0	0	3	0		0	0	0	1	0	0.05
1	Discharged to Home or Self Care	67	M	T83.59XA	Infection and inflammatory reaction due to prosthe	0	2				0	0	0	1	2	0	0	3	0		0	0	0	1	0	0.05
2	Discharged to Home or Self Care	43	M	J18.9	Pneumonia, unspecified organism	0	2				0	0	0	1	2	0	0	3	0		0	0	0	1	0	0.05
1	Discharged to Home or Self Care	83	M	I50.9	Heart failure, unspecified	0	2				0	0	0	1	2	0	0	3	1	15	1	0	0	1	0	0.05
3	Discharged to Home or Self Care	83	M	A41.9	Sepsis, unspecified organism	0	2				0	0	0	1	2	0	0	3	0		0	0	0	1	0	0.05
2	Discharged to Home or Self Care	70	M	I13.0	Hypertensive heart and chronic kidney disease with	0	2				0	0	0	1	2	0	0	3	0		0	0	0	1	0	0.05
1	Discharged to Home or Self Care	40	F	J18.9	Pneumonia, unspecified organism	0	2				0	0	0	1	2	0	0	3	1	26	1	0	0	1	0	0.05
2	Discharged to Home or Self Care	58	F	J18.9	Pneumonia, unspecified organism	0	2				0	0	0	1	2	0	0	3	0		0	0	0	1	0	0.05
4	Discharged to Home or Self Care	75	M	A41.9	Sepsis, unspecified organism	0	2				0	0	0	1	2	0	0	3	0		0	0	0	1	0	0.05
2	Discharged to Home or Self Care	33	F	J18.9	Pneumonia, unspecified organism	0	2				0	0	0	1	2	0	0	3	1	63	0	0	0	1	0	0.05
4	Discharged to Home or Self Care	62	M	I48.0	Paroxysmal atrial fibrillation	0	2				0	0	0	1	2	0	0	3	0		0	0	0	1	0	0.05
3	Discharged to Home or Self Care	68	F	J44.1	Chronic obstructive pulmonary disease with (acute)	0	2				0	0	0	1	2	0	0	3	0		0	0	0	1	0	0.05
4	Discharged to Home or Self Care	70	M	A41.9	Sepsis, unspecified organism	0	2				0	0	0	1	2	0	0	3	0		0	0	0	1	0	0.05
2	Discharged to Home or Self Care	70	M	R53.1	Weakness	0	2				0	0	0	1	2	0	0	3	0		0	0	0	1	0	0.05
1	Discharged to Home or Self Care	32	F	E86.0	Dehydration	0	2				0	0	0	1	2	0	0	3	1	23	1	0	0	1	0	0.05
3	Discharged to Home or Self Care	35	M	E10.65	Type 1 diabetes mellitus with hyperglycemia	0	2				0	0	0	1	2	0	0	3	0		0	0	0	1	0	0.05
2	Discharged to Home or Self Care	48	M	D68.9	Coagulation defect, unspecified	0	2				0	0	0	1	2	0	0	3	0		0	0	0	1	0	0.05
3	Discharged to Home or Self Care	55	M	K85.9	Acute pancreatitis, unspecified	0	2				0	0	0	1	2	0	0	3	1	18	1	0	0	1	0	0.05
1	Discharged to Home or Self Care	25	F	J18.9	Pneumonia, unspecified organism	0	2				0	0	0	1	2	0	0	3	0		0	0	0	1	0	0.05
3	Discharged to Home or Self Care	45	F	A41.9	Sepsis, unspecified organism	0	2				0	0	0	1	2	0	0	3	0		0	0	0	1	0	0.05
2	Discharged to Home or Self Care	86	M	K85.9	Acute pancreatitis, unspecified	0	2				0	0	0	1	2	0	0	3	0		0	0	0	1	0	0.05
4	Discharged to Home or Self Care	59	M	I95.9	Hypotension, unspecified	0	2				0	0	0	1	2	0	0	3	0		0	0	0	1	0	0.05
8	Disch/Trans to Fac Cust/Supp Care	64	M	T68.XXXA	Hypothermia, initial encounter	0	1				0	0	0	1	0	0	2	3	0		0	0	1	0	0	0.05
8	Disch/Trans to Home Care or Home Health	60	M	E87.2	Acidosis	0	1				0	0	0	1	0	0	2	3	0		0	0	1	0	0	0.05
10	Disch/Trans to Skill Nursing Facility	75	F	A41.9	Sepsis, unspecified organism	0	1				0	0	0	1	0	0	2	3	0		0	0	1	0	0	0.05
17	Disch/Trans to Skill Nursing Facility	60	M	K70.11	Alcoholic hepatitis with ascites	0	1				0	0	0	1	0	0	2	3	0		0	0	1	0	0	0.05
8	Disch/Trans to Skill Nursing Facility	75	M	A41.9	Sepsis, unspecified organism	0	1				0	0	0	1	0	0	2	3	0		0	0	1	0	0	0.05
6	Disch/Trans to Skill Nursing Facility	65	F	A41.9	Sepsis, unspecified organism	0	1				0	0	0	1	0	0	2	3	0		0	0	1	0	0	0.05
13	Disch/Trans to Skill Nursing Facility	83	F	D75.82	Heparin induced thrombocytopenia (HIT)	0	1				0	0	0	1	0	0	2	3	0		0	0	1	0	0	0.05
9	Disch/Trans to Skill Nursing Facility	74	F	A41.9	Sepsis, unspecified organism	0	1				0	0	0	1	0	0	2	3	0		0	0	1	0	0	0.05
12	Disch/Trans to Skill Nursing Facility	92	M	N17.0	Acute kidney failure with tubular necrosis	0	1				0	0	0	1	0	0	2	3	0		0	0	1	0	0	0.05
5	Discharged to Home or Self Care	59	F	I50.43	Acute on chronic combined systolic (congestive) an	0	1				0	0	0	1	0	0	2	3	0		0	0	1	0	0	0.05
7	Discharged to Home or Self Care	71	M	A41.9	Sepsis, unspecified organism	0	1				0	0	0	1	0	0	2	3	0		0	0	1	0	0	0.05
8	Discharged to Home or Self Care	74	M	A41.02	Sepsis due to Methicillin resistant Staphylococcus	0	1				0	0	0	1	0	0	2	3	0		0	0	1	0	0	0.05
5	Discharged to Home or Self Care	59	M	A41.9	Sepsis, unspecified organism	0	1				0	0	0	1	0	0	2	3	0		0	0	1	0	0	0.05
5	Discharged to Home or Self Care	27	M	J18.9	Pneumonia, unspecified organism	0	1				0	0	0	1	0	0	2	3	0		0	0	1	0	0	0.05
6	Discharged to Home or Self Care	42	F	T40.1X1A	Poisoning by heroin, accidental (unintentional), i	0	1				0	0	0	1	0	0	2	3	0		0	0	1	0	0	0.05
3	Discharged to Home or Self Care	66	F	C50.912	Malignant neoplasm of unspecified site of left fem	0	1				2	0	0	1	0	0	0	3	0		0	0	1	0	0	0.05
5	Discharged to Hospice, Medical	92	F	A41.9	Sepsis, unspecified organism	0	1				0	0	0	1	0	0	2	3	0		0	0	1	0	0	0.05
2	Discharged to Home or Self Care	60	M	L03.115	Cellulitis of right lower limb	0	1	11.8	122	1	0	1	0	1	0	0	0	3	0		0	0	1	0	0	0.05
2	Discharged to Home or Self Care	54	M	K70.40	Alcoholic hepatic failure without coma	1	1		127		0	1	1	1	0	0	0	3	0		0	0	1	0	0	0.05
4	Disch/Trans to Skill Nursing Facility	80	F	I48.0	Paroxysmal atrial fibrillation	1	1		129		0	1	1	1	0	0	0	3	0		0	0	1	0	0	0.05
4	Disch/Trans to Skill Nursing Facility	85	M	K29.71	Gastritis, unspecified, with bleeding	1	1		129		0	1	1	1	0	0	0	3	0		0	0	1	0	0	0.05
4	Discharged to Home or Self Care	45	M	K22.2	Esophageal obstruction	1	1		130		0	1	1	1	0	0	0	3	0		0	0	1	0	0	0.05
4	Disch/Trans to Home Care or Home Health	66	F	A41.9	Sepsis, unspecified organism	1	1		132		0	1	1	1	0	0	0	3	0		0	0	1	0	0	0.05
3	Discharged to Home or Self Care	58	F	J44.1	Chronic obstructive pulmonary disease with (acute)	1	1		132		0	1	1	1	0	0	0	3	0		0	0	1	0	0	0.05
3	Discharged to Home or Self Care	37	M	F10.239	Alcohol dependence with withdrawal, unspecified	1	1		133		0	1	1	1	0	0	0	3	0		0	0	1	0	0	0.05
4	Discharged to Home or Self Care	74	F	K92.1	Melena	1	1		134		0	1	1	1	0	0	0	3	0		0	0	1	0	0	0.05
1	Discharged to Home or Self Care	45	M	E87.1	Hypo-osmolality and hyponatremia	0	1	5.5	134	1	0	1	0	1	0	0	0	3	0		0	0	1	0	0	0.05
2	Discharged to Home or Self Care	39	M	I30.1	Infective pericarditis	1	1		134		0	1	1	1	0	0	0	3	0		0	0	1	0	0	0.05
3	Discharged to Home or Self Care	64	F	A41.9	Sepsis, unspecified organism	1	1		134		0	1	1	1	0	0	0	3	0		0	0	1	0	0	0.05
3	Discharged to Home or Self Care	88	M	A41.9	Sepsis, unspecified organism	1	1		134		0	1	1	1	0	0	0	3	0		0	0	1	0	0	0.05
1	Discharged to Home or Self Care	44	M	T82.868A	Thrombosis of vascular prosthetic devices, implant	1	1		135		0	1	1	1	0	0	0	3	0		0	0	1	0	0	0.05
2	Discharged to Home or Self Care	42	M	I25.110	Atherosclerotic heart disease of native coronary a	1	1		136		0	0	1	1	0	0	0	3	0		0	0	1	0	0	0.05
3	Discharged to Home or Self Care	60	M	I49.5	Sick sinus syndrome	1	1	12.8	136	0	0	0	1	1	0	0	0	3	0		0	0	1	0	0	0.05
4	Discharged to Home or Self Care	35	F	J44.0	Chronic obstructive pulmonary disease with acute l	1	1		136		0	0	1	1	0	0	0	3	0		0	0	1	0	0	0.05
2	Discharged to Home or Self Care	45	F	I21.4	Non-ST elevation (NSTEMI) myocardial infarction	1	1		136		0	0	1	1	0	0	0	3	0		0	0	1	0	0	0.05
3	Discharged to Home or Self Care	62	M	D61.818	Other pancytopenia	1	1		136		0	0	1	1	0	0	0	3	0		0	0	1	0	0	0.05
3	Discharged to Home or Self Care	53	F	K52.9	Noninfective gastroenteritis and colitis, unspecif	0	1	11	136	1	0	0	0	1	0	0	0	3	0		0	0	1	0	0	0.05
3	Discharged to Home or Self Care	72	M	A41.9	Sepsis, unspecified organism	0	1	10.5	136	1	0	0	0	1	0	0	0	3	0		0	0	1	0	0	0.05
1	Discharged to Home or Self Care	74	F	K29.00	Acute gastritis without bleeding	1	1	12.1	136	0	0	0	1	1	0	0	0	3	0		0	0	1	0	0	0.05
2	Discharged to Home or Self Care	26	F	F43.0	Acute stress reaction	0	1	11.5	136	1	0	0	0	1	0	0	0	3	0		0	0	1	0	0	0.05
1	Discharged to Home or Self Care	29	M	A41.9	Sepsis, unspecified organism	1	1		137		0	0	1	1	0	0	0	3	0		0	0	1	0	0	0.05
2	Discharged to Home or Self Care	25	M	L02.416	Cutaneous abscess of left lower limb	1	1	13.4	137	0	0	0	1	1	0	0	0	3	0		0	0	1	0	0	0.05
2	Discharged to Home or Self Care	58	M	L03.113	Cellulitis of right upper limb	1	1	13.3	137	0	0	0	1	1	0	0	0	3	0		0	0	1	0	0	0.05
3	Disch/Trans to Fac Cust/Supp Care	86	M	T44.1X5A	Adverse effect of other parasympathomimetics choli	1	1		138		0	0	1	1	0	0	0	3	0		0	0	1	0	0	0.05
3	Disch/Trans to Home Care or Home Health	97	F	K92.2	Gastrointestinal hemorrhage, unspecified	1	1		138		0	0	1	1	0	0	0	3	0		0	0	1	0	0	0.05
2	Discharged to Home or Self Care	52	F	K64.8	Other hemorrhoids	1	1		138		0	0	1	1	0	0	0	3	0		0	0	1	0	0	0.05
3	Discharged to Home or Self Care	25	M	L03.011	Cellulitis of right finger	1	1		138		0	0	1	1	0	0	0	3	0		0	0	1	0	0	0.05
3	Discharged to Home or Self Care	66	F	K55.21	Angiodysplasia of colon with hemorrhage	1	1		138		0	0	1	1	0	0	0	3	0		0	0	1	0	0	0.05
2	Discharged to Home or Self Care	41	M	K57.32	Diverticulitis of large intestine without perforat	1	1		138		0	0	1	1	0	0	0	3	0		0	0	1	0	0	0.05
4	Discharged to Home or Self Care	72	F	I21.4	Non-ST elevation (NSTEMI) myocardial infarction	0	1	10.7	140	1	0	0	0	1	0	0	0	3	0		0	0	1	0	0	0.05
3	Discharged to Home or Self Care	37	M	K22.11	Ulcer of esophagus with bleeding	1	1		140		0	0	1	1	0	0	0	3	0		0	0	1	0	0	0.05
4	Discharged to Home or Self Care	62	F	A41.9	Sepsis, unspecified organism	1	1		142		0	0	1	1	0	0	0	3	0		0	0	1	0	0	0.05
4	Dis/Tran to HC Inst not def in this list	89	F	S52.501A	Unspecified fracture of the lower end of right rad	1	1				0	0	1	1	0	0	0	2	0		0	0	1	0	0	0.05
4	Dis/Tran to HC Inst not def in this list	56	F	J44.1	Chronic obstructive pulmonary disease with (acute)	1	1				0	0	1	1	0	0	0	2	0		0	0	1	0	0	0.05
4	Disch/Trans to Home Care or Home Health	67	M	A41.9	Sepsis, unspecified organism	1	1				0	0	1	1	0	0	0	2	0		0	0	1	0	0	0.05
4	Disch/Trans to Home Care or Home Health	79	F	K31.811	Angiodysplasia of stomach and duodenum with bleedi	1	1				0	0	1	1	0	0	0	2	0		0	0	1	0	0	0.05
2	Disch/Trans to Home Care or Home Health	69	M	I50.21	Acute systolic (congestive) heart failure	1	1				0	0	1	1	0	0	0	2	0		0	0	1	0	0	0.05
4	Disch/Trans to Home Care or Home Health	75	F	A41.9	Sepsis, unspecified organism	1	1				0	0	1	1	0	0	0	2	0		0	0	1	0	0	0.05
4	Disch/Trans to Skill Nursing Facility	73	F	K29.01	Acute gastritis with bleeding	1	1				0	0	1	1	0	0	0	2	0		0	0	1	0	0	0.05
2	Discharged to Home or Self Care	85	M	I50.43	Acute on chronic combined systolic (congestive) an	1	1				0	0	1	1	0	0	0	2	0		0	0	1	0	0	0.05
2	Discharged to Home or Self Care	76	F	N13.1	Hydronephrosis with ureteral stricture, not elsewh	1	1				0	0	1	1	0	0	0	2	0		0	0	1	0	0	0.05
1	Discharged to Home or Self Care	83	M	R55	Syncope and collapse	1	1				0	0	1	1	0	0	0	2	0		0	0	1	0	0	0.05
3	Discharged to Home or Self Care	41	M	L02.414	Cutaneous abscess of left upper limb	1	1				0	0	1	1	0	0	0	2	0		0	0	1	0	0	0.05
2	Discharged to Home or Self Care	73	M	C22.1	Intrahepatic bile duct carcinoma	1	1				0	0	1	1	0	0	0	2	0		0	0	1	0	0	0.05
2	Discharged to Home or Self Care	55	F	I21.4	Non-ST elevation (NSTEMI) myocardial infarction	1	1				0	0	1	1	0	0	0	2	0		0	0	1	0	0	0.05
2	Discharged to Home or Self Care	55	M	E11.69	Type 2 diabetes mellitus with other specified comp	1	1				0	0	1	1	0	0	0	2	0		0	0	1	0	0	0.05
4	Discharged to Home or Self Care	88	F	K55.0	Acute vascular disorders of intestine	1	1				0	0	1	1	0	0	0	2	0		0	0	1	0	0	0.05
4	Discharged to Home or Self Care	92	F	I50.43	Acute on chronic combined systolic (congestive) an	1	1				0	0	1	1	0	0	0	2	0		0	0	1	0	0	0.05
2	Discharged to Home or Self Care	47	F	K51.30	Ulcerative (chronic) rectosigmoiditis without comp	1	1				0	0	1	1	0	0	0	2	0		0	0	1	0	0	0.05
3	Discharged to Home or Self Care	67	F	K26.4	Chronic or unspecified duodenal ulcer with hemorrh	1	1				0	0	1	1	0	0	0	2	0		0	0	1	0	0	0.05
2	Discharged to Home or Self Care	69	M	G45.9	Transient cerebral ischemic attack, unspecified	1	1				0	0	1	1	0	0	0	2	0		0	0	1	0	0	0.05
4	Discharged to Home or Self Care	66	M	A41.9	Sepsis, unspecified organism	1	1				0	0	1	1	0	0	0	2	0		0	0	1	0	0	0.05
3	Discharged to Home or Self Care	46	F	K70.31	Alcoholic cirrhosis of liver with ascites	1	1				0	0	1	1	0	0	0	2	0		0	0	1	0	0	0.05
4	Discharged to Home or Self Care	77	F	I21.4	Non-ST elevation (NSTEMI) myocardial infarction	1	1				0	0	1	1	0	0	0	2	0		0	0	1	0	0	0.05
4	Discharged to Home or Self Care	30	F	R76.11	Nonspecific reaction to tuberculin skin test witho	1	1				0	0	1	1	0	0	0	2	0		0	0	1	0	0	0.05
1	Discharged to Home or Self Care	44	M	R20.2	Paresthesia of skin	1	1				0	0	1	1	0	0	0	2	0		0	0	1	0	0	0.05
2	Discharged to Home or Self Care	83	F	G93.41	Metabolic encephalopathy	1	1				0	0	1	1	0	0	0	2	0		0	0	1	0	0	0.05
2	Discharged to Home or Self Care	27	M	K20.8	Other esophagitis	1	1				0	0	1	1	0	0	0	2	0		0	0	1	0	0	0.05
2	Discharged to Home or Self Care	46	M	M86.9	Osteomyelitis, unspecified	1	1				0	0	1	1	0	0	0	2	0		0	0	1	0	0	0.05
3	Discharged to Home or Self Care	82	F	K92.1	Melena	1	1				0	0	1	1	0	0	0	2	0		0	0	1	0	0	0.05
3	Discharged to Home or Self Care	82	F	J90	Pleural effusion, not elsewhere classified	1	1				0	0	1	1	0	0	0	2	0		0	0	1	0	0	0.05
1	Discharged to Home or Self Care	69	M	M25.552	Pain in left hip	1	1				0	0	1	1	0	0	0	2	0		0	0	1	0	0	0.05
3	Discharged to Home or Self Care	40	F	T85.71XA	Infection and inflammatory reaction due to periton	1	1				0	0	1	1	0	0	0	2	0		0	0	1	0	0	0.05
4	Discharged to Home or Self Care	60	F	K92.0	Hematemesis	1	1				0	0	1	1	0	0	0	2	0		0	0	1	0	0	0.05
4	Discharged to Home or Self Care	75	F	E13.10	Other specified diabetes mellitus with ketoacidosi	1	1				0	0	1	1	0	0	0	2	0		0	0	1	0	0	0.05
2	Discharged to Home or Self Care	28	F	A41.9	Sepsis, unspecified organism	1	1				0	0	1	1	0	0	0	2	0		0	0	1	0	0	0.05
3	Discharged to Home or Self Care	36	F	E10.10	Type 1 diabetes mellitus with ketoacidosis without	1	1				0	0	1	1	0	0	0	2	0		0	0	1	0	0	0.05
2	Discharged to Home or Self Care	82	F	K57.20	Diverticulitis of large intestine with perforation	1	1				0	0	1	1	0	0	0	2	0		0	0	1	0	0	0.05
3	Discharged to Home or Self Care	62	M	I21.4	Non-ST elevation (NSTEMI) myocardial infarction	1	1				0	0	1	1	0	0	0	2	0		0	0	1	0	0	0.05
3	Discharged to Home or Self Care	52	F	K80.50	Calculus of bile duct without cholangitis or chole	1	1				0	0	1	1	0	0	0	2	0		0	0	1	0	0	0.05
2	Disch/Trans to Home Care or Home Health	76	F	J96.01	Acute respiratory failure with hypoxia	0	1		122		0	1	0	1	0	0	0	2	0		0	0	1	0	0	0.05
2	Discharged to Home or Self Care	103	M	E22.2	Syndrome of inappropriate secretion of antidiureti	0	1		122		0	1	0	1	0	0	0	2	0		0	0	1	0	0	0.05
2	Discharged to Home or Self Care	83	F	J84.112	Idiopathic pulmonary fibrosis	0	1		125		0	1	0	1	0	0	0	2	0		0	0	1	0	0	0.05
3	Discharged to Home or Self Care	58	F	E10.10	Type 1 diabetes mellitus with ketoacidosis without	0	1	12.8	129	0	0	1	0	1	0	0	0	2	0		0	0	1	0	0	0.05
3	Dis/Tran to HC Inst not def in this list	77	M	A41.9	Sepsis, unspecified organism	0	1		130		0	1	0	1	0	0	0	2	0		0	0	1	0	0	0.05
4	Discharged to Home or Self Care	62	M	K52.9	Noninfective gastroenteritis and colitis, unspecif	0	1		130		0	1	0	1	0	0	0	2	0		0	0	1	0	0	0.05
3	Discharged to Home or Self Care	64	M	A41.9	Sepsis, unspecified organism	0	1		130		0	1	0	1	0	0	0	2	0		0	0	1	0	0	0.05
1	Discharged to Home or Self Care	68	F	A41.9	Sepsis, unspecified organism	0	1	13	130	0	0	1	0	1	0	0	0	2	0		0	0	1	0	0	0.05
4	Discharged to Home or Self Care	64	M	A41.9	Sepsis, unspecified organism	0	1	12.8	131	0	0	1	0	1	0	0	0	2	0		0	0	1	0	0	0.05
3	Discharged to Home or Self Care	56	F	A41.9	Sepsis, unspecified organism	0	1		131		0	1	0	1	0	0	0	2	0		0	0	1	0	0	0.05
3	Disch/Trans to Home Care or Home Health	74	M	A41.59	Other Gram-negative sepsis	0	1		132		0	1	0	1	0	0	0	2	0		0	0	1	0	0	0.05
4	Disch/Trans to Skill Nursing Facility	84	F	N17.9	Acute kidney failure, unspecified	0	1		132		0	1	0	1	0	0	0	2	0		0	0	1	0	0	0.05
1	Discharged to Home or Self Care	65	F	J96.01	Acute respiratory failure with hypoxia	0	1		132		0	1	0	1	0	0	0	2	0		0	0	1	0	0	0.05
2	Discharged to Home or Self Care	51	M	A41.9	Sepsis, unspecified organism	0	1		132		0	1	0	1	0	0	0	2	0		0	0	1	0	0	0.05
2	Discharged to Home or Self Care	48	F	N17.9	Acute kidney failure, unspecified	0	1		132		0	1	0	1	0	0	0	2	0		0	0	1	0	0	0.05
2	Discharged to Home or Self Care	78	F	A41.9	Sepsis, unspecified organism	0	1		132		0	1	0	1	0	0	0	2	0		0	0	1	0	0	0.05
2	Discharged to Home or Self Care	75	M	I26.99	Other pulmonary embolism without acute cor pulmona	0	1		132		0	1	0	1	0	0	0	2	0		0	0	1	0	0	0.05
3	Discharged to Home or Self Care	68	M	J96.22	Acute and chronic respiratory failure with hyperca	0	1	13.4	132	0	0	1	0	1	0	0	0	2	0		0	0	1	0	0	0.05
2	Discharged to Home or Self Care	22	F	A41.9	Sepsis, unspecified organism	0	1		132		0	1	0	1	0	0	0	2	0		0	0	1	0	0	0.05
3	Disch/Trans to Home Care or Home Health	62	M	J10.1	Influenza due to other identified influenza virus	0	1		133		0	1	0	1	0	0	0	2	0		0	0	1	0	0	0.05
1	Disch/Trans to Home Care or Home Health	80	F	J18.9	Pneumonia, unspecified organism	0	1		133		0	1	0	1	0	0	0	2	0		0	0	1	0	0	0.05
2	Discharged to Home or Self Care	56	F	N28.89	Other specified disorders of kidney and ureter	0	1		133		0	1	0	1	0	0	0	2	0		0	0	1	0	0	0.05
1	Discharged to Home or Self Care	68	M	J96.01	Acute respiratory failure with hypoxia	0	1		133		0	1	0	1	0	0	0	2	0		0	0	1	0	0	0.05
2	Discharged to Home or Self Care	63	F	J15.9	Unspecified bacterial pneumonia	0	1	12.8	133	0	0	1	0	1	0	0	0	2	0		0	0	1	0	0	0.05
2	Discharged to Home or Self Care	32	M	F10.239	Alcohol dependence with withdrawal, unspecified	0	1		133		0	1	0	1	0	0	0	2	0		0	0	1	0	0	0.05
3	Discharged to Home or Self Care	43	M	I82.411	Acute embolism and thrombosis of right femoral vei	0	1		133		0	1	0	1	0	0	0	2	0		0	0	1	0	0	0.05
4	Discharged to Home or Self Care	19	F	A41.9	Sepsis, unspecified organism	0	1		133		0	1	0	1	0	0	0	2	0		0	0	1	0	0	0.05
4	Discharged to Home or Self Care	60	M	I50.21	Acute systolic (congestive) heart failure	0	1		133		0	1	0	1	0	0	0	2	0		0	0	1	0	0	0.05
3	Disch/Trans to Home Care or Home Health	75	M	J96.21	Acute and chronic respiratory failure with hypoxia	0	1		134		0	1	0	1	0	0	0	2	0		0	0	1	0	0	0.05
4	Disch/Trans to Skill Nursing Facility	66	F	L03.311	Cellulitis of abdominal wall	0	1		134		0	1	0	1	0	0	0	2	0		0	0	1	0	0	0.05
3	Discharged to Home or Self Care	40	F	T39.1X2A	Poisoning by 4-Aminophenol derivatives, intentiona	0	1		134		0	1	0	1	0	0	0	2	0		0	0	1	0	0	0.05
1	Discharged to Home or Self Care	59	M	I26.99	Other pulmonary embolism without acute cor pulmona	0	1		134		0	1	0	1	0	0	0	2	0		0	0	1	0	0	0.05
3	Discharged to Home or Self Care	23	M	E10.10	Type 1 diabetes mellitus with ketoacidosis without	0	1		134		0	1	0	1	0	0	0	2	0		0	0	1	0	0	0.05
4	Discharged to Home or Self Care	29	F	B39.2	Pulmonary histoplasmosis capsulati, unspecified	0	1	13.9	134	0	0	1	0	1	0	0	0	2	0		0	0	1	0	0	0.05
3	Discharged to Home or Self Care	66	M	J18.9	Pneumonia, unspecified organism	0	1		134		0	1	0	1	0	0	0	2	0		0	0	1	0	0	0.05
3	Disch/Trans to Skill Nursing Facility	59	F	N17.0	Acute kidney failure with tubular necrosis	0	1		135		0	1	0	1	0	0	0	2	0		0	0	1	0	0	0.05
3	Discharged to Home or Self Care	89	M	A41.9	Sepsis, unspecified organism	0	1	13.6	135	0	0	1	0	1	0	0	0	2	0		0	0	1	0	0	0.05
3	Discharged to Home or Self Care	74	F	I26.99	Other pulmonary embolism without acute cor pulmona	0	1		135		0	1	0	1	0	0	0	2	0		0	0	1	0	0	0.05
3	Discharged to Home or Self Care	57	F	A41.9	Sepsis, unspecified organism	0	1		135		0	1	0	1	0	0	0	2	0		0	0	1	0	0	0.05
2	Discharged to Home or Self Care	47	F	I12.9	Hypertensive chronic kidney disease with stage 1 t	0	1	15.9	135	0	0	1	0	1	0	0	0	2	0		0	0	1	0	0	0.05
2	Discharged to Home or Self Care	47	M	A41.9	Sepsis, unspecified organism	0	1		135		0	1	0	1	0	0	0	2	0		0	0	1	0	0	0.05
3	Discharged to Home or Self Care	56	F	J96.21	Acute and chronic respiratory failure with hypoxia	0	1		135		0	1	0	1	0	0	0	2	0		0	0	1	0	0	0.05
2	Discharged to Home or Self Care	54	F	K92.2	Gastrointestinal hemorrhage, unspecified	0	1		135		0	1	0	1	0	0	0	2	0		0	0	1	0	0	0.05
4	Discharged to Home or Self Care	57	M	K85.9	Acute pancreatitis, unspecified	0	1	17.4	135	0	0	1	0	1	0	0	0	2	0		0	0	1	0	0	0.05
1	Discharged to Home or Self Care	32	F	G25.79	Other drug induced movement disorders	0	1		135		0	1	0	1	0	0	0	2	0		0	0	1	0	0	0.05
1	Discharged to Home or Self Care	68	M	J44.1	Chronic obstructive pulmonary disease with (acute)	0	1	15.8	135	0	0	1	0	1	0	0	0	2	0		0	0	1	0	0	0.05
2	Discharged to Home or Self Care	40	M	E11.00	Type 2 diabetes mellitus with hyperosmolarity with	0	1		135		0	1	0	1	0	0	0	2	0		0	0	1	0	0	0.05
4	Discharged to Home or Self Care	48	F	A41.89	Other specified sepsis	0	1		135		0	1	0	1	0	0	0	2	0		0	0	1	0	0	0.05
2	Disch/Trans to Home Care or Home Health	75	F	J18.9	Pneumonia, unspecified organism	0	1		136		0	0	0	1	0	0	0	2	0		0	0	1	0	0	0.05
3	Disch/Trans to Home Care or Home Health	75	F	A41.50	Gram-negative sepsis, unspecified	0	1		136		0	0	0	1	0	0	0	2	0		0	0	1	0	0	0.05
2	Discharged to Home or Self Care	81	M	J44.1	Chronic obstructive pulmonary disease with (acute)	0	1		136		0	0	0	1	0	0	0	2	0		0	0	1	0	0	0.05
1	Discharged to Home or Self Care	39	M	J45.901	Unspecified asthma with (acute) exacerbation	0	1	13.4	136	0	0	0	0	1	0	0	0	2	0		0	0	1	0	0	0.05
2	Discharged to Home or Self Care	55	M	J44.0	Chronic obstructive pulmonary disease with acute l	0	1		136		0	0	0	1	0	0	0	2	0		0	0	1	0	0	0.05
2	Discharged to Home or Self Care	51	F	J18.9	Pneumonia, unspecified organism	0	1		136		0	0	0	1	0	0	0	2	0		0	0	1	0	0	0.05
3	Discharged to Home or Self Care	21	M	E10.10	Type 1 diabetes mellitus with ketoacidosis without	0	1	17.1	136	0	0	0	0	1	0	0	0	2	0		0	0	1	0	0	0.05
4	Discharged to Home or Self Care	69	F	A41.9	Sepsis, unspecified organism	0	1		136		0	0	0	1	0	0	0	2	0		0	0	1	0	0	0.05
3	Discharged to Home or Self Care	56	F	A41.9	Sepsis, unspecified organism	0	1		136		0	0	0	1	0	0	0	2	0		0	0	1	0	0	0.05
3	Discharged to Home or Self Care	24	F	F44.9	Dissociative and conversion disorder, unspecified	0	1		136		0	0	0	1	0	0	0	2	0		0	0	1	0	0	0.05
4	Discharged to Home or Self Care	36	F	A41.9	Sepsis, unspecified organism	0	1		136		0	0	0	1	0	0	0	2	0		0	0	1	0	0	0.05
3	Discharged to Home or Self Care	61	M	I10	Essential (primary) hypertension	0	1		136		0	0	0	1	0	0	0	2	0		0	0	1	0	0	0.05
1	Discharged to Home or Self Care	80	M	A41.9	Sepsis, unspecified organism	0	1		137		0	0	0	1	0	0	0	2	0		0	0	1	0	0	0.05
1	Discharged to Home or Self Care	60	M	K92.2	Gastrointestinal hemorrhage, unspecified	0	1		137		0	0	0	1	0	0	0	2	0		0	0	1	0	0	0.05
1	Discharged to Home or Self Care	62	F	I10	Essential (primary) hypertension	0	1	12.9	137	0	0	0	0	1	0	0	0	2	0		0	0	1	0	0	0.05
1	Discharged to Home or Self Care	48	F	J10.1	Influenza due to other identified influenza virus	0	1		137		0	0	0	1	0	0	0	2	0		0	0	1	0	0	0.05
4	Discharged to Home or Self Care	45	F	A09	Infectious gastroenteritis and colitis, unspecifie	0	1		137		0	0	0	1	0	0	0	2	0		0	0	1	0	0	0.05
1	Discharged to Home or Self Care	61	M	I82.432	Acute embolism and thrombosis of left popliteal ve	0	1		137		0	0	0	1	0	0	0	2	0		0	0	1	0	0	0.05
2	Discharged to Home or Self Care	53	F	K43.2	Incisional hernia without obstruction or gangrene	0	1		137		0	0	0	1	0	0	0	2	0		0	0	1	0	0	0.05
2	Discharged to Home or Self Care	66	M	J18.9	Pneumonia, unspecified organism	0	1		137		0	0	0	1	0	0	0	2	0		0	0	1	0	0	0.05
3	Discharged to Home or Self Care	35	F	E05.01	Thyrotoxicosis with diffuse goiter with thyrotoxic	0	1		137		0	0	0	1	0	0	0	2	0		0	0	1	0	0	0.05
2	Discharged to Home or Self Care	21	M	A41.9	Sepsis, unspecified organism	0	1	14.8	137	0	0	0	0	1	0	0	0	2	0		0	0	1	0	0	0.05
2	Discharged to Home or Self Care	59	F	J45.901	Unspecified asthma with (acute) exacerbation	0	1		137		0	0	0	1	0	0	0	2	0		0	0	1	0	0	0.05
3	Disch/Trans to Home Care or Home Health	97	M	J18.9	Pneumonia, unspecified organism	0	1		138		0	0	0	1	0	0	0	2	0		0	0	1	0	0	0.05
3	Disch/Trans to Home Care or Home Health	87	M	J18.9	Pneumonia, unspecified organism	0	1		138		0	0	0	1	0	0	0	2	0		0	0	1	0	0	0.05
3	Disch/Trans to Skill Nursing Facility	88	F	N30.90	Cystitis, unspecified without hematuria	0	1	13.6	138	0	0	0	0	1	0	0	0	2	0		0	0	1	0	0	0.05
2	Discharged to Home or Self Care	63	M	I95.9	Hypotension, unspecified	0	1		138		0	0	0	1	0	0	0	2	0		0	0	1	0	0	0.05
1	Discharged to Home or Self Care	33	F	T50.902A	Poisoning by unspecified drugs, medicaments and bi	0	1		138		0	0	0	1	0	0	0	2	0		0	0	1	0	0	0.05
1	Discharged to Home or Self Care	39	M	T50.902A	Poisoning by unspecified drugs, medicaments and bi	0	1		138		0	0	0	1	0	0	0	2	0		0	0	1	0	0	0.05
2	Discharged to Home or Self Care	52	F	K58.0	Irritable bowel syndrome with diarrhea	0	1		138		0	0	0	1	0	0	0	2	0		0	0	1	0	0	0.05
1	Discharged to Home or Self Care	57	M	R55	Syncope and collapse	0	1		138		0	0	0	1	0	0	0	2	0		0	0	1	0	0	0.05
3	Discharged to Home or Self Care	58	M	T50.994A	Poisoning by other drugs, medicaments and biologic	0	1		138		0	0	0	1	0	0	0	2	0		0	0	1	0	0	0.05
2	Discharged to Home or Self Care	61	F	E11.649	Type 2 diabetes mellitus with hypoglycemia without	0	1		138		0	0	0	1	0	0	0	2	0		0	0	1	0	0	0.05
3	Discharged to Home or Self Care	73	M	A41.51	Sepsis due to Escherichia coli E. coli	0	1		138		0	0	0	1	0	0	0	2	0		0	0	1	0	0	0.05
2	Disch/Trans to Home Care or Home Health	45	F	J44.1	Chronic obstructive pulmonary disease with (acute)	0	1	13	139	0	0	0	0	1	0	0	0	2	0		0	0	1	0	0	0.05
3	Disch/Trans to Home Care or Home Health	86	M	J96.01	Acute respiratory failure with hypoxia	0	1		139		0	0	0	1	0	0	0	2	0		0	0	1	0	0	0.05
3	Disch/Trans to Home Care or Home Health	74	F	J18.9	Pneumonia, unspecified organism	0	1	13.7	139	0	0	0	0	1	0	0	0	2	0		0	0	1	0	0	0.05
1	Discharged to Home or Self Care	79	M	K21.9	Gastro-esophageal reflux disease without esophagit	0	1		139		0	0	0	1	0	0	0	2	0		0	0	1	0	0	0.05
2	Discharged to Home or Self Care	94	M	K92.2	Gastrointestinal hemorrhage, unspecified	0	1		139		0	0	0	1	0	0	0	2	0		0	0	1	0	0	0.05
2	Discharged to Home or Self Care	61	M	K86.1	Other chronic pancreatitis	0	1		139		0	0	0	1	0	0	0	2	0		0	0	1	0	0	0.05
2	Discharged to Home or Self Care	75	F	I26.99	Other pulmonary embolism without acute cor pulmona	0	1	15.2	139	0	0	0	0	1	0	0	0	2	0		0	0	1	0	0	0.05
1	Discharged to Home or Self Care	62	M	E05.90	Thyrotoxicosis, unspecified without thyrotoxic cri	0	1		139		0	0	0	1	0	0	0	2	0		0	0	1	0	0	0.05
1	Discharged to Home or Self Care	53	F	H81.399	Other peripheral vertigo, unspecified ear	0	1		139		0	0	0	1	0	0	0	2	0		0	0	1	0	0	0.05
3	Discharged to Home or Self Care	44	F	E10.10	Type 1 diabetes mellitus with ketoacidosis without	0	1		139		0	0	0	1	0	0	0	2	0		0	0	1	0	0	0.05
1	Discharged to Home or Self Care	25	M	E05.00	Thyrotoxicosis with diffuse goiter without thyroto	0	1		139		0	0	0	1	0	0	0	2	0		0	0	1	0	0	0.05
1	Discharged to Home or Self Care	64	F	G45.4	Transient global amnesia	0	1		139		0	0	0	1	0	0	0	2	0		0	0	1	0	0	0.05
4	Disch/Trans to Skill Nursing Facility	92	M	A41.9	Sepsis, unspecified organism	0	1	12.9	140	0	0	0	0	1	0	0	0	2	0		0	0	1	0	0	0.05
2	Discharged to Home or Self Care	78	M	L76.21	Postprocedural hemorrhage and hematoma of skin and	0	1		140		0	0	0	1	0	0	0	2	0		0	0	1	0	0	0.05
2	Discharged to Home or Self Care	87	F	A41.9	Sepsis, unspecified organism	0	1		141		0	0	0	1	0	0	0	2	0		0	0	1	0	0	0.05
2	Discharged to Home or Self Care	53	M	B19.21	Unspecified viral hepatitis C with hepatic coma	0	1		141		0	0	0	1	0	0	0	2	0		0	0	1	0	0	0.05
3	Dis/Tran to HC Inst not def in this list	78	M	T83.51XA	Infection and inflammatory reaction due to indwell	0	1				0	0	0	1	0	0	0	1	0		0	0	1	0	0	0.05
4	Disch/Trans to Home Care or Home Health	88	F	I48.2	Chronic atrial fibrillation	0	1				0	0	0	1	0	0	0	1	0		0	0	1	0	0	0.05
2	Disch/Trans to Home Care or Home Health	56	F	G93.41	Metabolic encephalopathy	0	1				0	0	0	1	0	0	0	1	0		0	0	1	0	0	0.05
2	Disch/Trans to Home Care or Home Health	92	F	I63.9	Cerebral infarction, unspecified	0	1				0	0	0	1	0	0	0	1	0		0	0	1	0	0	0.05
3	Disch/Trans to Home Care or Home Health	60	M	A41.9	Sepsis, unspecified organism	0	1				0	0	0	1	0	0	0	1	0		0	0	1	0	0	0.05
1	Disch/Trans to Home Care or Home Health	66	M	G40.209	Localization-related (focal) (partial) symptomatic	0	1				0	0	0	1	0	0	0	1	0		0	0	1	0	0	0.05
2	Disch/Trans to Home Care or Home Health	41	F	F44.9	Dissociative and conversion disorder, unspecified	0	1				0	0	0	1	0	0	0	1	0		0	0	1	0	0	0.05
1	Disch/Trans to Skill Nursing Facility	95	F	K62.5	Hemorrhage of anus and rectum	0	1				0	0	0	1	0	0	0	1	0		0	0	1	0	0	0.05
4	Disch/Trans to Skill Nursing Facility	76	M	J18.9	Pneumonia, unspecified organism	0	1				0	0	0	1	0	0	0	1	0		0	0	1	0	0	0.05
4	Disch/Trans to Skill Nursing Facility	60	F	M62.82	Rhabdomyolysis	0	1				0	0	0	1	0	0	0	1	0		0	0	1	0	0	0.05
3	Disch/Trans to Skill Nursing Facility	97	M	D64.9	Anemia, unspecified	0	1				0	0	0	1	0	0	0	1	0		0	0	1	0	0	0.05
3	Disch/Trans to Skill Nursing Facility	69	F	S22.081A	Stable burst fracture of T11-T12 vertebra, initial	0	1				0	0	0	1	0	0	0	1	0		0	0	1	0	0	0.05
3	Disch/Trans to Skill Nursing Facility	85	M	R56.9	Unspecified convulsions	0	1				0	0	0	1	0	0	0	1	0		0	0	1	0	0	0.05
4	Disch/Trans to Skill Nursing Facility	84	F	F03.90	Unspecified dementia without behavioral disturbanc	0	1				0	0	0	1	0	0	0	1	0		0	0	1	0	0	0.05
3	Disch/Trans to Skill Nursing Facility	65	F	N17.9	Acute kidney failure, unspecified	0	1				0	0	0	1	0	0	0	1	0		0	0	1	0	0	0.05
3	Disch/Trans to Skill Nursing Facility	67	F	N39.0	Urinary tract infection, site not specified	0	1				0	0	0	1	0	0	0	1	0		0	0	1	0	0	0.05
2	Discharged to Home or Self Care	52	F	K92.0	Hematemesis	0	1				0	0	0	1	0	0	0	1	0		0	0	1	0	0	0.05
2	Discharged to Home or Self Care	85	F	I63.519	Cerebral infarction due to unspecified occlusion o	0	1				0	0	0	1	0	0	0	1	0		0	0	1	0	0	0.05
1	Discharged to Home or Self Care	68	F	J45.901	Unspecified asthma with (acute) exacerbation	0	1				0	0	0	1	0	0	0	1	0		0	0	1	0	0	0.05
2	Discharged to Home or Self Care	73	F	J44.1	Chronic obstructive pulmonary disease with (acute)	0	1				0	0	0	1	0	0	0	1	0		0	0	1	0	0	0.05
1	Discharged to Home or Self Care	58	M	L03.115	Cellulitis of right lower limb	0	1				0	0	0	1	0	0	0	1	0		0	0	1	0	0	0.05
1	Discharged to Home or Self Care	72	M	I26.99	Other pulmonary embolism without acute cor pulmona	0	1				0	0	0	1	0	0	0	1	0		0	0	1	0	0	0.05
3	Discharged to Home or Self Care	74	M	I26.92	Saddle embolus of pulmonary artery without acute c	0	1	15.6		0	0	0	0	1	0	0	0	1	0		0	0	1	0	0	0.05
2	Discharged to Home or Self Care	49	F	A41.9	Sepsis, unspecified organism	0	1				0	0	0	1	0	0	0	1	0		0	0	1	0	0	0.05
2	Discharged to Home or Self Care	84	F	J96.01	Acute respiratory failure with hypoxia	0	1				0	0	0	1	0	0	0	1	0		0	0	1	0	0	0.05
4	Discharged to Home or Self Care	58	F	H81.49	Vertigo of central origin, unspecified ear	0	1				0	0	0	1	0	0	0	1	0		0	0	1	0	0	0.05
2	Discharged to Home or Self Care	69	M	A41.9	Sepsis, unspecified organism	0	1				0	0	0	1	0	0	0	1	0		0	0	1	0	0	0.05
4	Discharged to Home or Self Care	51	F	J44.1	Chronic obstructive pulmonary disease with (acute)	0	1				0	0	0	1	0	0	0	1	0		0	0	1	0	0	0.05
3	Discharged to Home or Self Care	67	M	G45.9	Transient cerebral ischemic attack, unspecified	0	1				0	0	0	1	0	0	0	1	0		0	0	1	0	0	0.05
2	Discharged to Home or Self Care	60	F	K57.32	Diverticulitis of large intestine without perforat	0	1				0	0	0	1	0	0	0	1	0		0	0	1	0	0	0.05
2	Discharged to Home or Self Care	50	F	D50.9	Iron deficiency anemia, unspecified	0	1				0	0	0	1	0	0	0	1	0		0	0	1	0	0	0.05
2	Discharged to Home or Self Care	73	M	A41.9	Sepsis, unspecified organism	0	1				0	0	0	1	0	0	0	1	0		0	0	1	0	0	0.05
1	Discharged to Home or Self Care	56	M	J44.1	Chronic obstructive pulmonary disease with (acute)	0	1				0	0	0	1	0	0	0	1	0		0	0	1	0	0	0.05
2	Discharged to Home or Self Care	33	M	G43.A0	Cyclical vomiting, not intractable	0	1				0	0	0	1	0	0	0	1	0		0	0	1	0	0	0.05
3	Discharged to Home or Self Care	80	F	I20.0	Unstable angina	0	1				0	0	0	1	0	0	0	1	0		0	0	1	0	0	0.05
3	Discharged to Home or Self Care	72	F	I50.33	Acute on chronic diastolic (congestive) heart fail	0	1				0	0	0	1	0	0	0	1	0		0	0	1	0	0	0.05
3	Discharged to Home or Self Care	84	M	N45.1	Epididymitis	0	1				0	0	0	1	0	0	0	1	0		0	0	1	0	0	0.05
2	Discharged to Home or Self Care	68	F	J18.9	Pneumonia, unspecified organism	0	1				0	0	0	1	0	0	0	1	0		0	0	1	0	0	0.05
1	Discharged to Home or Self Care	44	F	K57.32	Diverticulitis of large intestine without perforat	0	1				0	0	0	1	0	0	0	1	0		0	0	1	0	0	0.05
1	Discharged to Home or Self Care	70	M	S06.6X0A	Traumatic subarachnoid hemorrhage without loss of	0	1				0	0	0	1	0	0	0	1	0		0	0	1	0	0	0.05
1	Discharged to Home or Self Care	24	M	I31.3	Pericardial effusion (noninflammatory)	0	1				0	0	0	1	0	0	0	1	0		0	0	1	0	0	0.05
2	Discharged to Home or Self Care	78	F	I95.1	Orthostatic hypotension	0	1				0	0	0	1	0	0	0	1	0		0	0	1	0	0	0.05
3	Discharged to Home or Self Care	97	F	I50.33	Acute on chronic diastolic (congestive) heart fail	0	1				0	0	0	1	0	0	0	1	0		0	0	1	0	0	0.05
4	Discharged to Home or Self Care	36	F	A41.9	Sepsis, unspecified organism	0	1				0	0	0	1	0	0	0	1	0		0	0	1	0	0	0.05
2	Discharged to Home or Self Care	20	F	K50.00	Crohns disease of small intestine without complica	0	1				0	0	0	1	0	0	0	1	0		0	0	1	0	0	0.05
1	Discharged to Home or Self Care	62	F	G40.89	Other seizures	0	1				0	0	0	1	0	0	0	1	0		0	0	1	0	0	0.05
2	Discharged to Home or Self Care	69	M	I48.91	Unspecified atrial fibrillation	0	1				0	0	0	1	0	0	0	1	0		0	0	1	0	0	0.05
3	Discharged to Home or Self Care	56	F	A41.9	Sepsis, unspecified organism	0	1				0	0	0	1	0	0	0	1	0		0	0	1	0	0	0.05
3	Discharged to Home or Self Care	70	F	K29.70	Gastritis, unspecified, without bleeding	0	1				0	0	0	1	0	0	0	1	0		0	0	1	0	0	0.05
4	Discharged to Home or Self Care	49	M	I63.8	Other cerebral infarction	0	1				0	0	0	1	0	0	0	1	0		0	0	1	0	0	0.05
2	Discharged to Home or Self Care	73	F	S22.41XA	Multiple fractures of ribs, right side, initial en	0	1				0	0	0	1	0	0	0	1	0		0	0	1	0	0	0.05
1	Discharged to Home or Self Care	30	F	K11.20	Sialoadenitis, unspecified	0	1				0	0	0	1	0	0	0	1	0		0	0	1	0	0	0.05
4	Discharged to Home or Self Care	57	F	J67.9	Hypersensitivity pneumonitis due to unspecified or	0	1				0	0	0	1	0	0	0	1	0		0	0	1	0	0	0.05
1	Discharged to Home or Self Care	49	M	E11.65	Type 2 diabetes mellitus with hyperglycemia	0	1				0	0	0	1	0	0	0	1	0		0	0	1	0	0	0.05
3	Discharged to Home or Self Care	63	F	A41.51	Sepsis due to Escherichia coli E. coli	0	1				0	0	0	1	0	0	0	1	0		0	0	1	0	0	0.05
4	Discharged to Home or Self Care	22	F	A41.9	Sepsis, unspecified organism	0	1				0	0	0	1	0	0	0	1	0		0	0	1	0	0	0.05
2	Discharged to Home or Self Care	54	M	L03.211	Cellulitis of face	0	1				0	0	0	1	0	0	0	1	0		0	0	1	0	0	0.05
1	Discharged to Home or Self Care	53	F	J10.1	Influenza due to other identified influenza virus	0	1				0	0	0	1	0	0	0	1	0		0	0	1	0	0	0.05
4	Discharged to Home or Self Care	80	M	J18.9	Pneumonia, unspecified organism	0	1				0	0	0	1	0	0	0	1	0		0	0	1	0	0	0.05
2	Discharged to Home or Self Care	29	F	T40.2X1A	Poisoning by other opioids, accidental (unintentio	0	1				0	0	0	1	0	0	0	1	0		0	0	1	0	0	0.05
3	Discharged to Home or Self Care	56	F	M54.5	Low back pain	0	1				0	0	0	1	0	0	0	1	0		0	0	1	0	0	0.05
1	Discharged to Home or Self Care	66	M	J44.1	Chronic obstructive pulmonary disease with (acute)	0	1				0	0	0	1	0	0	0	1	0		0	0	1	0	0	0.05
4	Discharged to Home or Self Care	78	M	A41.9	Sepsis, unspecified organism	0	1				0	0	0	1	0	0	0	1	0		0	0	1	0	0	0.05
3	Discharged to Home or Self Care	33	F	K81.0	Acute cholecystitis	0	1				0	0	0	1	0	0	0	1	0		0	0	1	0	0	0.05
2	Discharged to Home or Self Care	22	F	G40.901	Epilepsy, unspecified, not intractable, with statu	0	1				0	0	0	1	0	0	0	1	0		0	0	1	0	0	0.05
2	Discharged to Home or Self Care	39	F	N76.0	Acute vaginitis	0	1				0	0	0	1	0	0	0	1	0		0	0	1	0	0	0.05
1	Discharged to Home or Self Care	68	M	R55	Syncope and collapse	0	1				0	0	0	1	0	0	0	1	0		0	0	1	0	0	0.05
2	Discharged to Home or Self Care	47	M	R55	Syncope and collapse	0	1				0	0	0	1	0	0	0	1	0		0	0	1	0	0	0.05
2	Discharged to Home or Self Care	68	F	I48.91	Unspecified atrial fibrillation	0	1				0	0	0	1	0	0	0	1	0		0	0	1	0	0	0.05
2	Discharged to Home or Self Care	64	M	I26.92	Saddle embolus of pulmonary artery without acute c	0	1				0	0	0	1	0	0	0	1	0		0	0	1	0	0	0.05
3	Discharged to Home or Self Care	23	M	A41.9	Sepsis, unspecified organism	0	1				0	0	0	1	0	0	0	1	0		0	0	1	0	0	0.05
2	Discharged to Home or Self Care	56	F	T82.7XXA	Infection and inflammatory reaction due to other c	0	1				0	0	0	1	0	0	0	1	0		0	0	1	0	0	0.05
2	Discharged to Home or Self Care	42	M	N17.9	Acute kidney failure, unspecified	0	1				0	0	0	1	0	0	0	1	0		0	0	1	0	0	0.05
4	Discharged to Home or Self Care	55	M	K56.60	Unspecified intestinal obstruction	0	1				0	0	0	1	0	0	0	1	0		0	0	1	0	0	0.05
3	Discharged to Home or Self Care	77	F	J96.01	Acute respiratory failure with hypoxia	0	1				0	0	0	1	0	0	0	1	0		0	0	1	0	0	0.05
3	Discharged to Home or Self Care	72	M	A41.9	Sepsis, unspecified organism	0	1				0	0	0	1	0	0	0	1	0		0	0	1	0	0	0.05
2	Discharged to Home or Self Care	27	F	E23.2	Diabetes insipidus	0	1				0	0	0	1	0	0	0	1	0		0	0	1	0	0	0.05
3	Discharged to Home or Self Care	49	M	E11.00	Type 2 diabetes mellitus with hyperosmolarity with	0	1				0	0	0	1	0	0	0	1	0		0	0	1	0	0	0.05
1	Discharged to Home or Self Care	54	M	A41.9	Sepsis, unspecified organism	0	1				0	0	0	1	0	0	0	1	0		0	0	1	0	0	0.05
1	Discharged to Home or Self Care	76	M	N10	Acute tubulo-interstitial nephritis	0	1				0	0	0	1	0	0	0	1	0		0	0	1	0	0	0.05
3	Discharged to Home or Self Care	50	F	E10.10	Type 1 diabetes mellitus with ketoacidosis without	0	1				0	0	0	1	0	0	0	1	0		0	0	1	0	0	0.05
3	Discharged to Home or Self Care	67	M	E87.1	Hypo-osmolality and hyponatremia	0	1				0	0	0	1	0	0	0	1	0		0	0	1	0	0	0.05
2	Discharged to Home or Self Care	20	F	A41.9	Sepsis, unspecified organism	0	1				0	0	0	1	0	0	0	1	0		0	0	1	0	0	0.05
1	Discharged to Home or Self Care	24	F	T78.05XA	Anaphylactic reaction due to tree nuts and seeds,	0	1				0	0	0	1	0	0	0	1	0		0	0	1	0	0	0.05
2	Discharged to Home or Self Care	83	M	R14.0	Abdominal distension (gaseous)	0	1				0	0	0	1	0	0	0	1	0		0	0	1	0	0	0.05
2	Discharged to Home or Self Care	30	F	E10.10	Type 1 diabetes mellitus with ketoacidosis without	0	1				0	0	0	1	0	0	0	1	0		0	0	1	0	0	0.05
1	Discharged to Home or Self Care	85	M	I63.9	Cerebral infarction, unspecified	0	1				0	0	0	1	0	0	0	1	0		0	0	1	0	0	0.05
1	Discharged to Home or Self Care	35	M	E13.10	Other specified diabetes mellitus with ketoacidosi	0	1				0	0	0	1	0	0	0	1	0		0	0	1	0	0	0.05
1	Discharged to Home or Self Care	74	M	I26.99	Other pulmonary embolism without acute cor pulmona	0	1				0	0	0	1	0	0	0	1	0		0	0	1	0	0	0.05
2	Discharged to Home or Self Care	73	M	J18.9	Pneumonia, unspecified organism	0	1				0	0	0	1	0	0	0	1	0		0	0	1	0	0	0.05
2	Discharged to Home or Self Care	60	F	N17.9	Acute kidney failure, unspecified	0	1				0	0	0	1	0	0	0	1	0		0	0	1	0	0	0.05
3	Discharged to Home or Self Care	30	M	I11.0	Hypertensive heart disease with heart failure	0	1				0	0	0	1	0	0	0	1	0		0	0	1	0	0	0.05
3	Discharged to Hospice, Home	76	M	I26.99	Other pulmonary embolism without acute cor pulmona	0	1				0	0	0	1	0	0	0	1	0		0	0	1	0	0	0.05
